# Supplementary material for: Telomere-to-telomere reference genome for Panax ginseng highlights the evolution of saponin biosynthesis
Source: Hortic Res. 2024 Apr 9;11(6):uhae107. doi: 10.1093/hr/uhae107 (PMC11179851; doi:10.1093/hr/uhae107)
Supplement: Web_Material_uhae107 [file web_material_uhae107.zip]

Archive with 5 entries (5 files):
- sfig.pdf
- Supplementary table1.xlsx
- Supplementary table2.xlsx
- Supplementary table3.xlsx
- Supplementary table4.xlsx
