# Supplementary material for: Telomere-to-telomere reference genome for Panax ginseng highlights the evolution of saponin biosynthesis
Source: Hortic Res. 2024 Apr 9;11(6):uhae107. doi: 10.1093/hr/uhae107 (PMC11179851; doi:10.1093/hr/uhae107)
Supplement: Web_Material_uhae107 [file web_material_uhae107.zip › Supplementary table1.xlsx]

## Sheet: quartet_telo.telo
# Chrid	chrlen	status	leftnum	leftdirection	rightnum	rightdirection	Telomere repeat monomer
Chr01	91904973	right	0		771	-	AAACCCT
Chr02	185644310	both	204	+	1453	-	AAACCCT
Chr03	177065645	both	972	+	533	-	AAACCCT
Chr04	171289762	both	166	+	1056	-	AAACCCT
Chr05	160481585	both	61	+	876	-	AAACCCT
Chr06	195303323	both	492	+	1562	-	AAACCCT
Chr07	160896642	both	864	+	207	-	AAACCCT
Chr08	164994730	both	858	+	1039	-	AAACCCT
Chr09	147374239	both	375	+	617	-	AAACCCT
Chr10	145090534	both	674	+	1246	-	AAACCCT
Chr11	170074860	both	221	+	619	-	AAACCCT
Chr12	148809768	both	574	+	675	-	AAACCCT
Chr13	159773758	both	906	+	1146	-	AAACCCT
Chr14	129937433	both	1394	+	351	-	AAACCCT
Chr15	116526973	both	72	+	229	-	AAACCCT
Chr16	110776901	both	131	+	93	+	AAACCCT
Chr17	135494673	both	359	+	705	-	AAACCCT
Chr18	143836612	both	239	+	1457	-	AAACCCT
Chr19	144060575	both	1250	+	592	-	AAACCCT
Chr20	125768823	both	1049	+	135	-	AAACCCT
Chr21	133930135	both	923	+	642	-	AAACCCT
Chr22	125083144	both	443	+	140	-	AAACCCT
Chr23	104491412	both	63	+	321	-	AAACCCT
Chr24	106816224	both	1350	+	404	-	AAACCCT
Chr01	91904973	left	1366	+	0		AAATTTT
*No protein-coding genes in the telomere regions
