# Supplementary material for: Telomere-to-telomere reference genome for Panax ginseng highlights the evolution of saponin biosynthesis
Source: Hortic Res. 2024 Apr 9;11(6):uhae107. doi: 10.1093/hr/uhae107 (PMC11179851; doi:10.1093/hr/uhae107)
Supplement: Web_Material_uhae107 [file web_material_uhae107.zip › Supplementary table2.xlsx]

## Sheet: Sheet1
#sid	start_pos	end_pos	length	copy_num	score
Chr01	36304227	34436821	1867407	11179.3	1456323
Chr02	97281836	98259738	977903	5856.1	904689
Chr03	120604312	121567316	963005	5769.7	889496
Chr04	101266998	103266997	2000000	11979	1331837
Chr05	92859135	93951760	1092626	6560.7	720922
Chr06	81544093	80800650	743444	4451.5	676150
Chr07	53172210	53976633	804424	4820.9	535751
Chr08	120868495	122756290	1887796	11307	1207915
Chr09	89630294	91575389	1945096	11634.3	141409
Chr10	58627196	59613888	986693	5901	287799
Chr11	83437826	84857546	1419721	8475.4	580066
Chr12	45420716	45438043	17328	103.7	10715
Chr13	59820372	59122862	697511	4191.9	459911
Chr14	107999785	108157482	157698	941.2	46790
Chr15	100428165	101488956	1060792	6358.1	850518
Chr16	52854859	52168510	686350	4086	227565
Chr17	84385457	86229005	1843549	11041.5	1257829
Chr18	79848096	79443117	404980	2425.4	313436
Chr19	53971062	53475173	495890	2967.4	202740
Chr20	57629801	56985520	644282	3870.8	273467
Chr21	90406040	90984092	578053	3462.6	353193
Chr22	50144221	50132239	11983	71.9	10225
Chr23	33287018	33971419	684402	4101.6	381066
Chr24	59870854	57870855	2000000	11959.1	731312
*No protein-coding genes in the centromere regions
