# Supplementary material for: Telomere-to-telomere reference genome for Panax ginseng highlights the evolution of saponin biosynthesis
Source: Hortic Res. 2024 Apr 9;11(6):uhae107. doi: 10.1093/hr/uhae107 (PMC11179851; doi:10.1093/hr/uhae107)
Supplement: Web_Material_uhae107 [file web_material_uhae107.zip › Supplementary table3.xlsx]

## Sheet: Panax_ginseng_T2T_genome.fasta.
Repeat Classes
==============
Total Sequences: 24
Total Length: 3455427034 bp
Class Count bpMasked %masked
===== ===== ======== =======
LTR -- -- --
Copia 239387 194862220 5.64%
Gypsy 1356750 1626492611 47.07%
unknown 1159774 767863169 22.22%
TIR -- -- --
CACTA 119413 100618431 2.91%
Mutator 167022 42264590 1.22%
PIF_Harbinger 15024 4124951 0.12%
Tc1_Mariner 155888 37012491 1.07%
hAT 86862 27120746 0.78%
nonLTR -- -- --
LINE_element 796 218451 0.01%
nonTIR -- -- --
helitron 102751 31173165 0.90%
repeat_region 175376 40459897 1.17%
---------------------------------
total interspersed 3579043 2872210722 83.12%
---------------------------------------------------------
Total 3579043 2872210722 83.12%
Repeat Stats
============
Total Sequences: 24
Total Length: 3455427034 bp
ID Count bpMasked %masked
================ ===== ======== =======
Chr01:10110176..10113585 1 3410 0.00%
Chr01:10224273..10235038 1 10766 0.00%
Chr01:10352903..10357429 1 1746 0.00%
Chr01:10375656..10386485 2 10749 0.00%
Chr01:10412058..10414352 1 2295 0.00%
Chr01:10426255..10427566 2 885 0.00%
Chr01:10701074..10712134 3 10778 0.00%
Chr01:10792638..10792888 1 251 0.00%
Chr01:11325884..11326157 1 274 0.00%
Chr01:11331753..11342656 1 10904 0.00%
Chr01:11499507..11509954 2 10359 0.00%
Chr01:11547803..11550097 3 945 0.00%
Chr01:11548822..11550029 1 1208 0.00%
Chr01:11800636..11801355 1 720 0.00%
Chr01:11819960..11824475 1 4516 0.00%
Chr01:12079074..12079387 1 314 0.00%
Chr01:12260169..12263485 3 2410 0.00%
Chr01:12330383..12341284 1 10902 0.00%
Chr01:12433681..12433934 1 254 0.00%
Chr01:12468965..12473087 1 4123 0.00%
Chr01:12639090..12642499 2 653 0.00%
Chr01:12927856..12928108 1 253 0.00%
Chr01:12948245..12958033 1 9789 0.00%
Chr01:1339215..1339599 1 385 0.00%
Chr01:13507317..13508117 1 801 0.00%
Chr01:13514664..13514994 1 331 0.00%
Chr01:13652671..13652956 1 286 0.00%
Chr01:13858737..13862900 1 4164 0.00%
Chr01:14024805..14025486 1 682 0.00%
Chr01:14253413..14254085 1 673 0.00%
Chr01:14259377..14269867 2 10339 0.00%
Chr01:14481268..14483537 1 2270 0.00%
Chr01:14536925..14537075 1 151 0.00%
Chr01:14576757..14577017 1 261 0.00%
Chr01:14665251..14666048 1 620 0.00%
Chr01:14706729..14710694 1 3966 0.00%
Chr01:14963805..14973851 1 10047 0.00%
Chr01:15070412..15070666 1 255 0.00%
Chr01:15306011..15317183 2 11028 0.00%
Chr01:15562607..15576327 1 13721 0.00%
Chr01:15579167..15579971 1 805 0.00%
Chr01:15586988..15589264 1 2277 0.00%
Chr01:15589352..15590381 1 1030 0.00%
Chr01:15639791..15650803 2 10924 0.00%
Chr01:15714678..15714928 1 251 0.00%
Chr01:15835184..15848640 2 13376 0.00%
Chr01:15992210..15995172 1 2579 0.00%
Chr01:16151622..16154215 2 2418 0.00%
Chr01:16218137..16218391 1 255 0.00%
Chr01:16241382..16241636 1 255 0.00%
Chr01:16329261..16329514 1 254 0.00%
Chr01:1639459..1639741 1 283 0.00%
Chr01:16715502..16716963 2 1323 0.00%
Chr01:16917941..16922037 1 1097 0.00%
Chr01:16956949..16957712 1 764 0.00%
Chr01:17062875..17067335 1 4461 0.00%
Chr01:17272564..17272713 1 150 0.00%
Chr01:17412377..17412703 1 327 0.00%
Chr01:17672186..17672464 1 279 0.00%
Chr01:17790940..17794989 6 2781 0.00%
Chr01:17806478..17807039 1 220 0.00%
Chr01:1784867..1789986 1 5120 0.00%
Chr01:17901132..17903155 1 1825 0.00%
Chr01:18144132..18146523 1 355 0.00%
Chr01:18149487..18151157 1 45 0.00%
Chr01:18149846..18151112 1 278 0.00%
Chr01:18338682..18349496 1 10815 0.00%
Chr01:18462550..18471586 1 9037 0.00%
Chr01:18517681..18517820 1 140 0.00%
Chr01:1852757..1859036 1 6280 0.00%
Chr01:18632818..18636043 1 3226 0.00%
Chr01:1883418..1883694 1 277 0.00%
Chr01:18894481..18896568 1 2088 0.00%
Chr01:18995332..18995605 1 274 0.00%
Chr01:19086314..19086524 1 211 0.00%
Chr01:19117455..19121089 1 3635 0.00%
Chr01:19858753..19862972 1 4220 0.00%
Chr01:203994..214052 1 10059 0.00%
Chr01:20979814..20990816 2 10803 0.00%
Chr01:21115637..21116058 1 422 0.00%
Chr01:214912..215307 1 396 0.00%
Chr01:21645236..21655973 2 10648 0.00%
Chr01:21696326..21699350 1 3025 0.00%
Chr01:2172437..2172767 1 331 0.00%
Chr01:22007859..22009817 2 1339 0.00%
Chr01:22011780..22012523 1 744 0.00%
Chr01:22017366..22025525 1 8160 0.00%
Chr01:22049541..22062690 1 13150 0.00%
Chr01:22087440..22088179 1 740 0.00%
Chr01:22093994..22094270 1 277 0.00%
Chr01:22116436..22120844 3 1357 0.00%
Chr01:22152741..22153062 1 322 0.00%
Chr01:22940337..22946245 1 5909 0.00%
Chr01:23180769..23189978 1 9210 0.00%
Chr01:23210462..23214217 2 3650 0.00%
Chr01:23875165..23875517 1 353 0.00%
Chr01:23930839..23931167 1 329 0.00%
Chr01:24102293..24106319 2 1275 0.00%
Chr01:24208293..24210488 1 2196 0.00%
Chr01:24258955..24259285 1 331 0.00%
Chr01:24263757..24264087 1 331 0.00%
Chr01:24264351..24269177 5 2924 0.00%
Chr01:24424480..24424982 1 503 0.00%
Chr01:24539070..24539962 1 893 0.00%
Chr01:245569..256745 1 11177 0.00%
Chr01:24639589..24650762 2 10979 0.00%
Chr01:24745273..24746002 1 730 0.00%
Chr01:24747537..24747811 1 275 0.00%
Chr01:24782147..24782476 1 330 0.00%
Chr01:24881557..24885195 1 652 0.00%
Chr01:24980357..24981117 1 761 0.00%
Chr01:24985113..24985387 1 275 0.00%
Chr01:25120712..25129702 1 8991 0.00%
Chr01:25363010..25380828 2 8665 0.00%
Chr01:25487858..25490934 4 2440 0.00%
Chr01:25577498..25581436 3 1022 0.00%
Chr01:25581509..25592286 1 10778 0.00%
Chr01:25737003..25748573 1 11571 0.00%
Chr01:26437743..26448876 2 11045 0.00%
Chr01:27212452..27212731 1 280 0.00%
Chr01:27427511..27427800 1 290 0.00%
Chr01:27593868..27606590 1 12723 0.00%
Chr01:27693337..27693667 1 331 0.00%
Chr01:27694454..27695585 1 1132 0.00%
Chr01:28014961..28019896 1 4936 0.00%
Chr01:28409765..28421236 1 11472 0.00%
Chr01:28498690..28511453 1 12764 0.00%
Chr01:28558077..28559144 1 614 0.00%
Chr01:28727140..28731967 3 1512 0.00%
Chr01:2899392..2899570 1 179 0.00%
Chr01:2927500..2927752 1 253 0.00%
Chr01:2947524..2948715 2 868 0.00%
Chr01:29478919..29479245 1 327 0.00%
Chr01:29730116..29733900 1 3785 0.00%
Chr01:29922073..29923693 1 1621 0.00%
Chr01:29968563..29970482 2 1484 0.00%
Chr01:29974342..29976261 2 1484 0.00%
Chr01:30404023..30404713 1 691 0.00%
Chr01:3081053..3092081 2 10940 0.00%
Chr01:31124779..31133274 1 8496 0.00%
Chr01:314348..314942 2 266 0.00%
Chr01:31482460..31494052 1 11593 0.00%
Chr01:31576158..31576320 1 163 0.00%
Chr01:31876645..31877196 1 552 0.00%
Chr01:31890305..31895045 1 4741 0.00%
Chr01:31990893..31991515 1 623 0.00%
Chr01:32117805..32118023 1 219 0.00%
Chr01:3219752..3220484 1 733 0.00%
Chr01:32261995..32263438 2 943 0.00%
Chr01:32263750..32268087 3 3563 0.00%
Chr01:32979953..32982345 1 2393 0.00%
Chr01:33683027..33685136 2 1023 0.00%
Chr01:33848205..33848457 1 253 0.00%
Chr01:33928989..33941870 1 12882 0.00%
Chr01:3456400..3464056 2 7423 0.00%
Chr01:3491682..3494739 1 3058 0.00%
Chr01:34966467..34978305 1 11839 0.00%
Chr01:35749386..35752925 1 3540 0.00%
Chr01:35836508..35840234 1 3727 0.00%
Chr01:37006895..37007147 1 253 0.00%
Chr01:37059103..37070225 1 11123 0.00%
Chr01:3733762..3734165 1 404 0.00%
Chr01:37364379..37371639 1 7261 0.00%
Chr01:37535098..37546932 7 5615 0.00%
Chr01:3762023..3762297 1 275 0.00%
Chr01:37707099..37718971 1 11873 0.00%
Chr01:37719095..37730583 1 11489 0.00%
Chr01:38057292..38057473 1 182 0.00%
Chr01:38214009..38226900 1 12892 0.00%
Chr01:38265351..38277731 1 12381 0.00%
Chr01:38779481..38783417 1 3937 0.00%
Chr01:3986298..3988097 1 1800 0.00%
Chr01:40306689..40315751 1 9063 0.00%
Chr01:4054385..4054636 1 252 0.00%
Chr01:41369246..41370120 1 875 0.00%
Chr01:4137679..4142007 6 2117 0.00%
Chr01:41747531..41748719 1 1189 0.00%
Chr01:42338430..42342200 1 3771 0.00%
Chr01:431633..442802 3 10838 0.00%
Chr01:4334289..4345288 2 10911 0.00%
Chr01:43814910..43827427 1 12518 0.00%
Chr01:44233631..44234481 1 851 0.00%
Chr01:4504474..4508982 1 4509 0.00%
Chr01:453705..464697 1 10993 0.00%
Chr01:4565524..4576617 2 10942 0.00%
Chr01:45958383..45970923 1 12541 0.00%
Chr01:46156530..46167547 2 10928 0.00%
Chr01:46309803..46311358 1 1556 0.00%
Chr01:46385929..46386213 1 285 0.00%
Chr01:46428279..46428566 1 288 0.00%
Chr01:46608575..46620958 1 12384 0.00%
Chr01:46984216..46984765 1 550 0.00%
Chr01:47093228..47093479 1 252 0.00%
Chr01:47156531..47168630 1 12100 0.00%
Chr01:47216354..47224215 1 7862 0.00%
Chr01:4727710..4729495 1 1786 0.00%
Chr01:4733873..4736624 1 2752 0.00%
Chr01:47427270..47439891 1 12622 0.00%
Chr01:4746693..4757881 2 11100 0.00%
Chr01:4758498..4758771 1 274 0.00%
Chr01:47671222..47675550 1 4329 0.00%
Chr01:4771944..4772098 1 155 0.00%
Chr01:48283018..48287880 2 3255 0.00%
Chr01:48356240..48356843 1 604 0.00%
Chr01:48381615..48394394 1 12780 0.00%
Chr01:4861488..4861740 1 253 0.00%
Chr01:49320872..49329788 1 8917 0.00%
Chr01:4946005..4950410 1 4406 0.00%
Chr01:49511613..49527789 2 15982 0.00%
Chr01:49666673..49678661 1 11989 0.00%
Chr01:49686630..49691162 1 4533 0.00%
Chr01:51114232..51122487 1 8256 0.00%
Chr01:5127082..5127367 1 286 0.00%
Chr01:51448614..51454778 1 6165 0.00%
Chr01:5166166..5166922 1 757 0.00%
Chr01:5212842..5213093 1 252 0.00%
Chr01:52152289..52155945 2 1893 0.00%
Chr01:5285869..5286198 1 330 0.00%
Chr01:5377385..5387904 2 4682 0.00%
Chr01:53817384..53829736 1 12353 0.00%
Chr01:54008963..54016714 1 7752 0.00%
Chr01:54072471..54072746 1 276 0.00%
Chr01:5428230..5429119 1 890 0.00%
Chr01:54406498..54419349 1 12852 0.00%
Chr01:55187510..55188452 1 943 0.00%
Chr01:55258056..55275092 1 17037 0.00%
Chr01:58076893..58079034 2 2036 0.00%
Chr01:58414190..58423075 1 8886 0.00%
Chr01:58551506..58552435 1 930 0.00%
Chr01:5855600..5856402 1 803 0.00%
Chr01:58587997..58602269 1 14273 0.00%
Chr01:5858972..5859906 1 572 0.00%
Chr01:58956979..58966392 1 9414 0.00%
Chr01:59115515..59115787 1 273 0.00%
Chr01:5918587..5929644 2 10848 0.00%
Chr01:59230889..59243243 1 12355 0.00%
Chr01:59598469..59600645 1 2177 0.00%
Chr01:59620981..59632003 2 10804 0.00%
Chr01:59898953..59899241 1 289 0.00%
Chr01:59965318..59972800 1 7483 0.00%
Chr01:60206976..60209008 1 340 0.00%
Chr01:60851770..60852022 1 253 0.00%
Chr01:60975398..60987930 1 12533 0.00%
Chr01:6149980..6161011 2 10884 0.00%
Chr01:6169502..6180506 1 11005 0.00%
Chr01:61802469..61804769 2 2128 0.00%
Chr01:62079799..62083589 1 3791 0.00%
Chr01:62156339..62172654 1 16316 0.00%
Chr01:62287761..62300507 1 12747 0.00%
Chr01:62607328..62610563 1 3236 0.00%
Chr01:62890394..62893671 1 3278 0.00%
Chr01:6319783..6320653 1 871 0.00%
Chr01:64361325..64373920 1 12596 0.00%
Chr01:644412..647276 1 2865 0.00%
Chr01:64609813..64612526 1 2714 0.00%
Chr01:64861828..64862080 1 253 0.00%
Chr01:65283222..65287763 4 2335 0.00%
Chr01:65398906..65399158 1 253 0.00%
Chr01:66000477..66001556 1 1080 0.00%
Chr01:66001968..66002217 1 250 0.00%
Chr01:66291830..66303429 1 11600 0.00%
Chr01:6641183..6643539 1 2357 0.00%
Chr01:66607261..66607737 1 477 0.00%
Chr01:66646112..66658290 1 12179 0.00%
Chr01:67263812..67276621 1 12810 0.00%
Chr01:67513538..67513788 1 251 0.00%
Chr01:68092379..68103108 2 10562 0.00%
Chr01:68715528..68728051 1 12524 0.00%
Chr01:68817127..68833305 1 16179 0.00%
Chr01:6913943..6918702 4 4272 0.00%
Chr01:7025120..7025396 1 277 0.00%
Chr01:70356856..70368514 1 11659 0.00%
Chr01:7125635..7131508 2 5654 0.00%
Chr01:71548869..71551059 1 666 0.00%
Chr01:71967477..71975217 1 7741 0.00%
Chr01:73285579..73288471 1 2893 0.00%
Chr01:73765245..73765497 1 253 0.00%
Chr01:74421923..74430957 1 9035 0.00%
Chr01:74683404..74693989 1 10586 0.00%
Chr01:74729569..74731944 1 2376 0.00%
Chr01:74928..85954 2 10875 0.00%
Chr01:75644269..75662536 1 18268 0.00%
Chr01:75779167..75779419 1 253 0.00%
Chr01:75896115..75905284 1 9170 0.00%
Chr01:76465510..76474189 1 8680 0.00%
Chr01:76871813..76874415 2 2409 0.00%
Chr01:76890927..76891713 2 562 0.00%
Chr01:77339913..77340859 1 947 0.00%
Chr01:77348595..77350118 1 1524 0.00%
Chr01:7786388..7789970 4 2642 0.00%
Chr01:7839690..7840002 1 313 0.00%
Chr01:78494584..78506324 1 11741 0.00%
Chr01:78604205..78617057 1 12853 0.00%
Chr01:78978011..78982298 3 474 0.00%
Chr01:79356260..79356534 1 275 0.00%
Chr01:79443101..79455831 1 12731 0.00%
Chr01:79934279..79942988 1 8710 0.00%
Chr01:8087493..8091789 1 4297 0.00%
Chr01:80885986..80887450 2 1384 0.00%
Chr01:8099436..8102783 2 563 0.00%
Chr01:81061772..81062023 1 252 0.00%
Chr01:81263386..81269509 1 6124 0.00%
Chr01:81936330..81937109 1 780 0.00%
Chr01:82454904..82463939 1 9036 0.00%
Chr01:82549791..82553709 1 3919 0.00%
Chr01:82558916..82561318 1 2403 0.00%
Chr01:82702224..82705595 2 3009 0.00%
Chr01:83145478..83147289 2 539 0.00%
Chr01:83152875..83165767 1 12893 0.00%
Chr01:83222904..83226249 1 3346 0.00%
Chr01:83229012..83229266 1 255 0.00%
Chr01:83323386..83337928 2 14346 0.00%
Chr01:83410360..83410731 1 372 0.00%
Chr01:83494017..83494729 1 265 0.00%
Chr01:83990008..83990684 1 677 0.00%
Chr01:8413387..8415764 1 421 0.00%
Chr01:84325318..84327655 1 2338 0.00%
Chr01:84352860..84353135 1 276 0.00%
Chr01:84397919..84409135 1 11217 0.00%
Chr01:8444398..8445375 1 978 0.00%
Chr01:84758675..84762416 1 3742 0.00%
Chr01:84873249..84883276 1 10028 0.00%
Chr01:85288304..85288506 1 203 0.00%
Chr01:8531454..8532293 2 568 0.00%
Chr01:85447926..85460439 1 12514 0.00%
Chr01:85595979..85596231 1 253 0.00%
Chr01:85648640..85649327 1 688 0.00%
Chr01:85862718..85863667 1 651 0.00%
Chr01:85972349..85973378 1 1030 0.00%
Chr01:86070959..86081942 2 10784 0.00%
Chr01:86082188..86096922 1 14735 0.00%
Chr01:86102647..86118647 1 16001 0.00%
Chr01:8632961..8635212 1 2252 0.00%
Chr01:86432191..86432880 1 690 0.00%
Chr01:86444655..86444982 1 328 0.00%
Chr01:86747596..86751806 3 1938 0.00%
Chr01:87138287..87142755 1 1156 0.00%
Chr01:8723528..8723780 1 253 0.00%
Chr01:87252556..87261771 1 9216 0.00%
Chr01:87406440..87407227 1 788 0.00%
Chr01:87870525..87870811 1 287 0.00%
Chr01:88181325..88181475 1 151 0.00%
Chr01:88258550..88262601 1 4052 0.00%
Chr01:88635232..88635506 1 275 0.00%
Chr01:8911079..8911361 1 283 0.00%
Chr01:89317664..89335216 1 17553 0.00%
Chr01:89440884..89442381 3 478 0.00%
Chr01:89546130..89560661 1 686 0.00%
Chr01:89743599..89744371 1 773 0.00%
Chr01:89829283..89834269 1 4613 0.00%
Chr01:90456573..90456751 1 179 0.00%
Chr01:9069446..9071829 1 2384 0.00%
Chr01:90792942..90794590 2 1378 0.00%
Chr01:90843268..90854577 1 11310 0.00%
Chr01:91023291..91034410 1 11120 0.00%
Chr01:91624082..91624939 1 858 0.00%
Chr01:91639917..91640698 2 602 0.00%
Chr01:91656074..91667196 2 10917 0.00%
Chr01:91724326..91725116 1 791 0.00%
Chr01:91821046..91824152 2 611 0.00%
Chr01:9329473..9329732 1 260 0.00%
Chr01:9890229..9891193 2 817 0.00%
Chr01:9900871..9901201 1 331 0.00%
Chr02:101356852..101357574 1 723 0.00%
Chr02:101508780..101520210 2 8169 0.00%
Chr02:101877803..101887503 1 9701 0.00%
Chr02:1025237..1028236 4 1476 0.00%
Chr02:102570402..102575071 2 1685 0.00%
Chr02:103701490..103713234 1 11745 0.00%
Chr02:103848355..103851964 2 3280 0.00%
Chr02:105156725..105157281 1 557 0.00%
Chr02:105439560..105450405 3 10503 0.00%
Chr02:105492797..105494047 1 1018 0.00%
Chr02:10558060..10568924 1 10865 0.00%
Chr02:106597251..106613738 1 16488 0.00%
Chr02:106903437..106910313 1 6877 0.00%
Chr02:107117465..107129073 1 11609 0.00%
Chr02:107162249..107163048 1 800 0.00%
Chr02:10726784..10727062 1 279 0.00%
Chr02:1073832..1075648 1 1817 0.00%
Chr02:1076322..1078937 2 2144 0.00%
Chr02:1081654..1083108 1 1455 0.00%
Chr02:10910177..10911147 1 971 0.00%
Chr02:109382530..109393530 3 9632 0.00%
Chr02:109519493..109532004 1 12512 0.00%
Chr02:11011365..11011516 1 152 0.00%
Chr02:110767563..110777646 1 10084 0.00%
Chr02:11099352..11107710 1 8359 0.00%
Chr02:111101165..111113987 1 12823 0.00%
Chr02:111347071..111358031 2 10745 0.00%
Chr02:11142633..11142968 1 336 0.00%
Chr02:11182925..11184834 2 971 0.00%
Chr02:111938207..111938935 1 729 0.00%
Chr02:112691230..112703037 1 11808 0.00%
Chr02:11378291..11382691 2 4225 0.00%
Chr02:114214845..114226239 1 11395 0.00%
Chr02:114815979..114830396 1 14418 0.00%
Chr02:115144334..115159989 1 15656 0.00%
Chr02:115249655..115260635 1 10981 0.00%
Chr02:115439303..115444245 3 3756 0.00%
Chr02:116053525..116054325 1 454 0.00%
Chr02:11621370..11625006 1 3637 0.00%
Chr02:117132660..117136758 1 4099 0.00%
Chr02:11850522..11862865 2 12144 0.00%
Chr02:118665972..118670586 2 4265 0.00%
Chr02:119082497..119094931 1 12435 0.00%
Chr02:119256629..119266469 1 9841 0.00%
Chr02:119679156..119690885 1 11730 0.00%
Chr02:11969711..11980729 2 10862 0.00%
Chr02:122123642..122139867 1 16226 0.00%
Chr02:123274398..123283343 1 8946 0.00%
Chr02:123603218..123612181 1 8964 0.00%
Chr02:12395039..12395760 1 722 0.00%
Chr02:124118383..124118657 1 275 0.00%
Chr02:124220586..124224960 1 2060 0.00%
Chr02:12430197..12430451 1 255 0.00%
Chr02:124456320..124468245 1 11926 0.00%
Chr02:124860898..124874455 2 13441 0.00%
Chr02:124911039..124920662 1 9624 0.00%
Chr02:126154932..126163916 1 8985 0.00%
Chr02:126863357..126874585 2 11001 0.00%
Chr02:127637185..127641323 4 1991 0.00%
Chr02:127655090..127666451 1 11362 0.00%
Chr02:127861053..127869727 2 7833 0.00%
Chr02:128130839..128131225 2 298 0.00%
Chr02:128787196..128795771 1 8576 0.00%
Chr02:129034448..129047172 1 12725 0.00%
Chr02:129770568..129770820 1 253 0.00%
Chr02:129828426..129840729 1 12304 0.00%
Chr02:130191265..130199929 1 8665 0.00%
Chr02:130538431..130550288 1 11858 0.00%
Chr02:130735150..130735913 1 764 0.00%
Chr02:130939838..130941563 1 1726 0.00%
Chr02:130944722..130945448 1 727 0.00%
Chr02:131576104..131582799 5 5428 0.00%
Chr02:131579704..131581647 1 56 0.00%
Chr02:131744363..131748495 1 3895 0.00%
Chr02:131842274..131842999 1 603 0.00%
Chr02:132259114..132271120 4 11351 0.00%
Chr02:132759726..132760497 1 772 0.00%
Chr02:13285655..13296608 2 10854 0.00%
Chr02:13309739..13313797 1 4059 0.00%
Chr02:133982795..133983126 1 332 0.00%
Chr02:134518109..134530504 1 12396 0.00%
Chr02:134758685..134770726 1 12042 0.00%
Chr02:134957090..134957780 1 691 0.00%
Chr02:135046624..135057521 2 10704 0.00%
Chr02:135304654..135319645 2 14756 0.00%
Chr02:135717707..135717977 1 271 0.00%
Chr02:136782711..136791747 1 9037 0.00%
Chr02:137621964..137622642 1 679 0.00%
Chr02:138405976..138406154 1 179 0.00%
Chr02:139065995..139077756 1 11762 0.00%
Chr02:13938930..13950529 1 11600 0.00%
Chr02:140245580..140254923 1 9344 0.00%
Chr02:14045173..14048485 1 3313 0.00%
Chr02:140502..141207 1 706 0.00%
Chr02:140765279..140777650 1 12372 0.00%
Chr02:141001857..141014266 1 12410 0.00%
Chr02:141972963..141984673 1 11711 0.00%
Chr02:142118084..142128660 1 10577 0.00%
Chr02:14256394..14269723 1 13330 0.00%
Chr02:142663274..142666725 2 3335 0.00%
Chr02:143038742..143043465 2 2364 0.00%
Chr02:143059034..143070843 2 11606 0.00%
Chr02:143445942..143447288 2 639 0.00%
Chr02:143797271..143798496 1 1226 0.00%
Chr02:143981983..143994379 1 12397 0.00%
Chr02:1454321..1456569 1 2249 0.00%
Chr02:146437930..146438137 1 208 0.00%
Chr02:14665564..14667057 3 1194 0.00%
Chr02:147271205..147283563 1 12359 0.00%
Chr02:147455776..147465637 1 9862 0.00%
Chr02:147515309..147515637 1 329 0.00%
Chr02:147775127..147791144 1 16018 0.00%
Chr02:147813159..147824331 1 11173 0.00%
Chr02:147890992..147895556 1 4565 0.00%
Chr02:148282487..148288490 1 6004 0.00%
Chr02:149186065..149192276 1 6212 0.00%
Chr02:149231501..149242416 1 10916 0.00%
Chr02:150477315..150488350 1 11036 0.00%
Chr02:151390867..151402894 1 12028 0.00%
Chr02:152152439..152153457 1 1019 0.00%
Chr02:152207059..152208891 2 1440 0.00%
Chr02:152869871..152870012 1 142 0.00%
Chr02:152902345..152903202 1 858 0.00%
Chr02:153167195..153171261 3 3059 0.00%
Chr02:153463678..153476691 1 13014 0.00%
Chr02:153816447..153827451 2 10756 0.00%
Chr02:15476886..15484852 1 7967 0.00%
Chr02:155017802..155028452 1 10651 0.00%
Chr02:155081033..155088521 1 7489 0.00%
Chr02:15595656..15595932 1 277 0.00%
Chr02:15631606..15640771 1 9166 0.00%
Chr02:156458586..156458913 1 328 0.00%
Chr02:157279684..157292572 1 12889 0.00%
Chr02:157396369..157412016 5 14236 0.00%
Chr02:157829594..157829932 1 339 0.00%
Chr02:157943319..157943599 1 281 0.00%
Chr02:158669900..158682417 1 12518 0.00%
Chr02:159208665..159208941 1 277 0.00%
Chr02:160386138..160386390 1 253 0.00%
Chr02:160472252..160484017 1 11766 0.00%
Chr02:160665234..160679966 1 14733 0.00%
Chr02:16091420..16091692 1 273 0.00%
Chr02:16095080..16095356 1 277 0.00%
Chr02:16098715..16098991 1 277 0.00%
Chr02:16102382..16102658 1 277 0.00%
Chr02:16106064..16106340 1 277 0.00%
Chr02:16109712..16109988 1 277 0.00%
Chr02:16113377..16113653 1 277 0.00%
Chr02:16117031..16117307 1 277 0.00%
Chr02:16120690..16120966 1 277 0.00%
Chr02:16124345..16124621 1 277 0.00%
Chr02:161464715..161466150 1 1436 0.00%
Chr02:161907205..161924566 1 17362 0.00%
Chr02:16216541..16219149 3 2415 0.00%
Chr02:162265598..162279604 1 14007 0.00%
Chr02:162342293..162342843 1 551 0.00%
Chr02:162459704..162460463 1 760 0.00%
Chr02:162465946..162470841 3 4648 0.00%
Chr02:162710830..162721920 2 10945 0.00%
Chr02:162770715..162776051 1 5337 0.00%
Chr02:162778847..162779742 1 896 0.00%
Chr02:162859666..162864404 6 2262 0.00%
Chr02:16312207..16323422 3 10980 0.00%
Chr02:163218984..163219261 1 278 0.00%
Chr02:163395392..163405551 1 10160 0.00%
Chr02:163410394..163420634 2 9980 0.00%
Chr02:163466874..163467642 1 769 0.00%
Chr02:163876447..163881132 1 4686 0.00%
Chr02:16451829..16452081 1 253 0.00%
Chr02:165092321..165094255 1 1935 0.00%
Chr02:16510728..16510980 1 253 0.00%
Chr02:165457093..165458593 2 1337 0.00%
Chr02:165666154..165666332 1 179 0.00%
Chr02:166202884..166203849 1 966 0.00%
Chr02:166462543..166466827 1 4285 0.00%
Chr02:166545586..166545764 1 179 0.00%
Chr02:16671773..16672424 1 652 0.00%
Chr02:168775557..168776288 1 732 0.00%
Chr02:169210320..169229259 3 17982 0.00%
Chr02:169493304..169496355 2 1641 0.00%
Chr02:169520319..169521577 1 1259 0.00%
Chr02:170116598..170118797 2 1623 0.00%
Chr02:170143500..170155855 1 12356 0.00%
Chr02:170802364..170804815 1 2452 0.00%
Chr02:171204318..171208169 1 3852 0.00%
Chr02:171334347..171339302 1 4956 0.00%
Chr02:171786884..171788581 1 1698 0.00%
Chr02:17179407..17179613 1 207 0.00%
Chr02:171976696..171988090 5 9815 0.00%
Chr02:172407842..172412625 2 4628 0.00%
Chr02:172597163..172600531 1 3369 0.00%
Chr02:172723455..172731826 1 8372 0.00%
Chr02:173286105..173287790 2 911 0.00%
Chr02:173502258..173513194 1 10937 0.00%
Chr02:173555934..173561565 1 5632 0.00%
Chr02:173965046..173968573 1 3528 0.00%
Chr02:174193274..174193447 1 174 0.00%
Chr02:174965693..174966986 2 291 0.00%
Chr02:174998256..174998971 1 716 0.00%
Chr02:175136509..175156981 2 20379 0.00%
Chr02:175261702..175272381 2 10500 0.00%
Chr02:175389184..175390809 1 1626 0.00%
Chr02:175620177..175620459 1 283 0.00%
Chr02:175714154..175718248 1 4095 0.00%
Chr02:175871907..175874784 1 2878 0.00%
Chr02:176145166..176156318 1 11153 0.00%
Chr02:176259729..176275124 2 5348 0.00%
Chr02:176261119..176271166 1 10048 0.00%
Chr02:176778882..176779498 1 617 0.00%
Chr02:176890858..176901935 1 11078 0.00%
Chr02:176969814..176971367 1 1554 0.00%
Chr02:177285493..177285870 1 378 0.00%
Chr02:177437775..177438596 2 526 0.00%
Chr02:177467481..177478091 2 10522 0.00%
Chr02:177878721..177889765 2 10919 0.00%
Chr02:177962730..177962926 1 197 0.00%
Chr02:178103281..178112643 1 9363 0.00%
Chr02:178246609..178246861 1 253 0.00%
Chr02:178265060..178275109 1 10050 0.00%
Chr02:178641511..178652642 1 11132 0.00%
Chr02:17891386..17891638 1 253 0.00%
Chr02:179471068..179472147 1 1080 0.00%
Chr02:179683739..179684332 1 594 0.00%
Chr02:179876824..179880275 2 843 0.00%
Chr02:179957127..179960934 1 3808 0.00%
Chr02:18009065..18009782 1 718 0.00%
Chr02:18011203..18022227 1 11025 0.00%
Chr02:18023150..18034383 1 11234 0.00%
Chr02:180299166..180312965 1 2661 0.00%
Chr02:180301827..180312965 1 11139 0.00%
Chr02:180364940..180365206 1 267 0.00%
Chr02:180646563..180647292 1 730 0.00%
Chr02:181273023..181274017 1 995 0.00%
Chr02:181400175..181400864 1 690 0.00%
Chr02:181425663..181425946 1 284 0.00%
Chr02:18179645..18180547 1 903 0.00%
Chr02:181861895..181873104 2 11121 0.00%
Chr02:182156612..182161073 1 4462 0.00%
Chr02:182646931..182647181 1 251 0.00%
Chr02:182659774..182663070 1 3297 0.00%
Chr02:182733399..182741741 2 8160 0.00%
Chr02:182881350..182892544 1 11195 0.00%
Chr02:183433277..183443422 1 10146 0.00%
Chr02:183587457..183587787 1 331 0.00%
Chr02:183623577..183629079 1 5503 0.00%
Chr02:183667632..183677648 1 10017 0.00%
Chr02:18373500..18378766 1 5267 0.00%
Chr02:183768511..183788291 2 9820 0.00%
Chr02:183933767..183938164 1 4398 0.00%
Chr02:18437597..18437880 1 284 0.00%
Chr02:184463995..184464722 1 728 0.00%
Chr02:184533572..184533750 1 179 0.00%
Chr02:1847908..1848705 1 798 0.00%
Chr02:185051047..185062022 2 10887 0.00%
Chr02:185078752..185078930 1 179 0.00%
Chr02:185201900..185213077 3 10914 0.00%
Chr02:185278645..185279403 1 759 0.00%
Chr02:185315051..185315787 1 737 0.00%
Chr02:18621658..18631682 1 10025 0.00%
Chr02:18789086..18798149 1 9064 0.00%
Chr02:18819057..18824292 1 5236 0.00%
Chr02:18840275..18840581 1 307 0.00%
Chr02:18843318..18843592 1 275 0.00%
Chr02:19470089..19476222 1 6134 0.00%
Chr02:19544562..19548016 2 507 0.00%
Chr02:20099781..20112194 1 12414 0.00%
Chr02:20204483..20204661 1 179 0.00%
Chr02:20382524..20384813 1 1813 0.00%
Chr02:20804748..20809648 5 1728 0.00%
Chr02:2092134..2103071 2 10849 0.00%
Chr02:21116311..21120403 3 1076 0.00%
Chr02:2176785..2178477 1 1693 0.00%
Chr02:22140094..22150983 5 8303 0.00%
Chr02:22194907..22203741 1 8835 0.00%
Chr02:22604191..22622591 2 18307 0.00%
Chr02:22943112..22943440 1 329 0.00%
Chr02:23040099..23041708 1 1610 0.00%
Chr02:23438494..23447203 1 8710 0.00%
Chr02:23672239..23677246 2 1089 0.00%
Chr02:23852883..23853064 1 182 0.00%
Chr02:24065172..24074207 1 9036 0.00%
Chr02:25328214..25328551 1 338 0.00%
Chr02:25334066..25335057 1 992 0.00%
Chr02:25468797..25469508 1 712 0.00%
Chr02:27215648..27219867 4 2926 0.00%
Chr02:27569777..27570985 1 1209 0.00%
Chr02:27571494..27572478 1 985 0.00%
Chr02:27617564..27618238 1 675 0.00%
Chr02:27830793..27835152 2 622 0.00%
Chr02:28147473..28158235 1 10763 0.00%
Chr02:28265679..28274884 1 9206 0.00%
Chr02:2839201..2839474 1 274 0.00%
Chr02:28553723..28554042 1 320 0.00%
Chr02:29019958..29020688 1 731 0.00%
Chr02:29071420..29086669 1 15250 0.00%
Chr02:29198190..29205506 1 7317 0.00%
Chr02:29219925..29220255 1 331 0.00%
Chr02:29299454..29299726 1 273 0.00%
Chr02:2936548..2938498 1 1951 0.00%
Chr02:30263753..30264083 1 331 0.00%
Chr02:30435425..30444665 1 9241 0.00%
Chr02:30476483..30487671 1 11189 0.00%
Chr02:3100782..3111894 3 10784 0.00%
Chr02:31151817..31155883 1 4067 0.00%
Chr02:3145293..3145471 1 179 0.00%
Chr02:31743666..31758302 1 14637 0.00%
Chr02:33518897..33519880 2 880 0.00%
Chr02:33640259..33651800 1 11542 0.00%
Chr02:33670821..33683084 1 12264 0.00%
Chr02:33880956..33884430 1 3475 0.00%
Chr02:34021127..34031650 2 10269 0.00%
Chr02:3408476..3408726 1 251 0.00%
Chr02:34136228..34139448 2 878 0.00%
Chr02:34604017..34611573 1 7557 0.00%
Chr02:34786269..34797903 1 11635 0.00%
Chr02:3519900..3526702 1 6803 0.00%
Chr02:35822444..35823135 1 692 0.00%
Chr02:35844324..35861980 1 17657 0.00%
Chr02:35889158..35901061 1 11904 0.00%
Chr02:36000524..36000829 1 306 0.00%
Chr02:36019947..36034493 1 13969 0.00%
Chr02:36033885..36036334 3 1439 0.00%
Chr02:36045340..36058498 1 13159 0.00%
Chr02:36203088..36203492 1 405 0.00%
Chr02:36348828..36349077 1 250 0.00%
Chr02:36476946..36489117 1 12172 0.00%
Chr02:36834244..36846167 1 11924 0.00%
Chr02:36850248..36861305 1 11058 0.00%
Chr02:36911568..36922836 1 11269 0.00%
Chr02:3697362..3698073 1 712 0.00%
Chr02:37102312..37111655 1 9344 0.00%
Chr02:37505589..37514337 1 8749 0.00%
Chr02:3759420..3760709 1 1290 0.00%
Chr02:380614..391402 1 10789 0.00%
Chr02:39046012..39047183 1 1172 0.00%
Chr02:39544232..39554512 2 10133 0.00%
Chr02:3956244..3957034 1 791 0.00%
Chr02:39852569..39864348 1 11780 0.00%
Chr02:40025095..40025227 1 133 0.00%
Chr02:41835301..41846653 1 11353 0.00%
Chr02:41868985..41881265 1 12281 0.00%
Chr02:41909549..41921474 4 11276 0.00%
Chr02:43443765..43456702 1 12938 0.00%
Chr02:44342266..44349839 1 7574 0.00%
Chr02:4614636..4614813 1 178 0.00%
Chr02:46225170..46229761 1 3744 0.00%
Chr02:46313992..46315182 1 1191 0.00%
Chr02:4633665..4635241 4 991 0.00%
Chr02:46452146..46452699 1 554 0.00%
Chr02:46457005..46457759 1 755 0.00%
Chr02:4655792..4655987 1 196 0.00%
Chr02:46695587..46712069 1 16483 0.00%
Chr02:47345827..47355040 1 9214 0.00%
Chr02:47805820..47821922 1 16103 0.00%
Chr02:47946571..47956583 1 10013 0.00%
Chr02:48010019..48010293 1 275 0.00%
Chr02:49227899..49238997 1 11099 0.00%
Chr02:50424256..50437991 1 13736 0.00%
Chr02:50658203..50669347 1 11145 0.00%
Chr02:51095868..51108716 1 12849 0.00%
Chr02:51882142..51884092 1 1709 0.00%
Chr02:51956680..51968648 1 11969 0.00%
Chr02:52206421..52210792 1 4372 0.00%
Chr02:52734990..52747174 1 12185 0.00%
Chr02:5311559..5313827 1 2269 0.00%
Chr02:53357407..53362293 1 4887 0.00%
Chr02:54362402..54372978 1 10577 0.00%
Chr02:54697117..54697394 1 278 0.00%
Chr02:56256681..56269522 1 12842 0.00%
Chr02:56544624..56545510 1 887 0.00%
Chr02:57225255..57236882 1 11628 0.00%
Chr02:57560248..57564377 2 3826 0.00%
Chr02:57938021..57942429 3 3654 0.00%
Chr02:58436356..58441025 1 4670 0.00%
Chr02:58689020..58691718 2 266 0.00%
Chr02:5890039..5890739 1 701 0.00%
Chr02:59221562..59237129 1 15568 0.00%
Chr02:60126116..60128798 1 2493 0.00%
Chr02:6030528..6033895 1 3368 0.00%
Chr02:605655..606036 1 382 0.00%
Chr02:61669415..61683152 1 13738 0.00%
Chr02:62307506..62308487 1 982 0.00%
Chr02:6281996..6282780 1 785 0.00%
Chr02:63445295..63457008 1 11714 0.00%
Chr02:63465006..63478031 1 13026 0.00%
Chr02:63611938..63622919 1 10982 0.00%
Chr02:63706386..63723594 3 16777 0.00%
Chr02:64113336..64125934 1 12599 0.00%
Chr02:6419344..6420035 1 692 0.00%
Chr02:64480529..64493391 1 12863 0.00%
Chr02:6465311..6470192 1 965 0.00%
Chr02:65308750..65320230 1 11481 0.00%
Chr02:65608936..65613892 4 4274 0.00%
Chr02:65935528..65936617 2 783 0.00%
Chr02:66407233..66410526 1 3294 0.00%
Chr02:669144..680158 2 10870 0.00%
Chr02:67065919..67071950 1 6032 0.00%
Chr02:6722290..6722466 1 177 0.00%
Chr02:68462370..68464252 1 1883 0.00%
Chr02:69002450..69014479 1 12030 0.00%
Chr02:6943939..6956651 1 12713 0.00%
Chr02:69752428..69765071 1 12644 0.00%
Chr02:69806950..69818102 1 11153 0.00%
Chr02:69845854..69854627 1 8774 0.00%
Chr02:70052831..70053510 1 680 0.00%
Chr02:7139330..7147093 1 7764 0.00%
Chr02:7209872..7213067 2 2210 0.00%
Chr02:72142516..72157422 1 14907 0.00%
Chr02:72590325..72595233 2 2739 0.00%
Chr02:72691175..72700690 1 9516 0.00%
Chr02:72868568..72868819 1 252 0.00%
Chr02:7367547..7373155 6 3990 0.00%
Chr02:7397119..7408213 1 1756 0.00%
Chr02:7397122..7408216 1 9152 0.00%
Chr02:7458085..7458854 1 770 0.00%
Chr02:7556294..7566362 1 10069 0.00%
Chr02:75790813..75804304 1 13492 0.00%
Chr02:75945526..75958307 1 12782 0.00%
Chr02:76129956..76142400 1 12445 0.00%
Chr02:76190844..76203653 1 12810 0.00%
Chr02:7625960..7626212 1 253 0.00%
Chr02:76598385..76611106 1 12722 0.00%
Chr02:76898761..76912949 1 14189 0.00%
Chr02:7718005..7722620 2 4205 0.00%
Chr02:77383838..77394485 1 10648 0.00%
Chr02:78062175..78073973 1 11799 0.00%
Chr02:78199313..78218837 1 19525 0.00%
Chr02:7822917..7832986 1 10070 0.00%
Chr02:78612449..78625197 1 12749 0.00%
Chr02:78966741..78978417 1 11677 0.00%
Chr02:790027..798554 2 8376 0.00%
Chr02:79076201..79080557 2 1254 0.00%
Chr02:79439072..79441010 1 1939 0.00%
Chr02:8049638..8050030 1 393 0.00%
Chr02:81436143..81451311 1 15169 0.00%
Chr02:81488835..81503421 1 14587 0.00%
Chr02:8164952..8176009 2 10968 0.00%
Chr02:8192853..8197586 1 4734 0.00%
Chr02:82213339..82226121 1 12783 0.00%
Chr02:82491425..82501608 1 10184 0.00%
Chr02:8257323..8257814 1 492 0.00%
Chr02:83419058..83420216 1 1159 0.00%
Chr02:83607106..83619058 1 11953 0.00%
Chr02:83952224..83966679 1 14456 0.00%
Chr02:84089326..84101112 1 11787 0.00%
Chr02:84405775..84415266 1 9492 0.00%
Chr02:84447609..84459772 1 12164 0.00%
Chr02:85273654..85286368 1 12715 0.00%
Chr02:85450037..85450291 1 255 0.00%
Chr02:8638861..8639039 1 179 0.00%
Chr02:88267920..88270736 1 2817 0.00%
Chr02:89092657..89093427 1 771 0.00%
Chr02:89667881..89684426 1 16546 0.00%
Chr02:89750487..89751937 1 1451 0.00%
Chr02:90235022..90235255 1 234 0.00%
Chr02:90299320..90312165 2 12725 0.00%
Chr02:90623932..90624082 1 151 0.00%
Chr02:91666053..91677231 1 11179 0.00%
Chr02:9198140..9198984 1 845 0.00%
Chr02:92587614..92587888 1 275 0.00%
Chr02:93101554..93110313 1 8760 0.00%
Chr02:93647963..93660895 1 12933 0.00%
Chr02:94041372..94053714 1 12343 0.00%
Chr02:949544..960437 3 10485 0.00%
Chr02:95421059..95431945 1 10887 0.00%
Chr02:96574882..96579784 1 1383 0.00%
Chr02:96894000..96894258 1 259 0.00%
Chr02:99031112..99042581 1 11470 0.00%
Chr02:99092365..99106917 1 14553 0.00%
Chr02:99244258..99257337 1 13080 0.00%
Chr02:99375164..99383934 1 8771 0.00%
Chr02:99966380..99970177 1 3798 0.00%
Chr03:101274793..101285807 1 11015 0.00%
Chr03:101299261..101299514 1 254 0.00%
Chr03:101676598..101677329 1 732 0.00%
Chr03:101735127..101746933 1 11807 0.00%
Chr03:10257662..10260575 1 2914 0.00%
Chr03:102917641..102927469 1 9829 0.00%
Chr03:103334684..103345680 1 10997 0.00%
Chr03:10391792..10393123 1 1332 0.00%
Chr03:104009506..104010721 1 1216 0.00%
Chr03:10403534..10405320 1 1787 0.00%
Chr03:10406322..10408274 2 1784 0.00%
Chr03:104269954..104278148 1 8195 0.00%
Chr03:104327011..104328885 2 985 0.00%
Chr03:104491184..104491621 1 155 0.00%
Chr03:104927485..104939839 1 12355 0.00%
Chr03:104971252..104984150 1 12899 0.00%
Chr03:105054882..105070797 1 15916 0.00%
Chr03:106294396..106305967 1 11572 0.00%
Chr03:106731949..106743137 2 11041 0.00%
Chr03:10683164..10683855 1 692 0.00%
Chr03:107650257..107658592 1 8336 0.00%
Chr03:108111550..108119664 1 8115 0.00%
Chr03:108299671..108312559 1 12889 0.00%
Chr03:108389068..108394033 5 2802 0.00%
Chr03:109685167..109696904 1 11738 0.00%
Chr03:111266072..111276958 1 10887 0.00%
Chr03:111415297..111415394 1 98 0.00%
Chr03:111913859..111924729 1 10871 0.00%
Chr03:112627146..112638076 2 10714 0.00%
Chr03:113018130..113029613 1 11484 0.00%
Chr03:113030583..113036473 1 5891 0.00%
Chr03:113301749..113313528 1 11780 0.00%
Chr03:113821113..113826100 1 4988 0.00%
Chr03:115888410..115891446 1 3037 0.00%
Chr03:1161617..1173824 1 12208 0.00%
Chr03:11665285..11666011 1 727 0.00%
Chr03:117651012..117654966 2 2105 0.00%
Chr03:117791873..117796169 1 4297 0.00%
Chr03:118415597..118428985 2 13253 0.00%
Chr03:119307934..119308194 1 261 0.00%
Chr03:119499311..119503110 1 3412 0.00%
Chr03:119633890..119654266 1 20377 0.00%
Chr03:119799533..119814068 1 14536 0.00%
Chr03:119908714..119910026 1 1313 0.00%
Chr03:120269564..120280701 2 10912 0.00%
Chr03:120521471..120522573 2 368 0.00%
Chr03:121811767..121813133 1 1367 0.00%
Chr03:123063851..123077593 1 13743 0.00%
Chr03:123119686..123131625 1 11940 0.00%
Chr03:123438753..123439005 1 253 0.00%
Chr03:123919418..123930851 1 11434 0.00%
Chr03:124118293..124127438 1 9146 0.00%
Chr03:12416791..12417076 1 286 0.00%
Chr03:124414212..124414389 1 178 0.00%
Chr03:124422409..124425154 1 2308 0.00%
Chr03:124548588..124559442 2 9846 0.00%
Chr03:124554283..124555291 1 303 0.00%
Chr03:124918637..124918815 1 179 0.00%
Chr03:12544213..12544607 2 227 0.00%
Chr03:125553002..125553288 1 287 0.00%
Chr03:125634459..125635156 1 454 0.00%
Chr03:125706934..125723951 2 8678 0.00%
Chr03:12646369..12655515 1 9147 0.00%
Chr03:127440099..127440826 1 728 0.00%
Chr03:128209476..128228622 1 19147 0.00%
Chr03:128343126..128343525 1 400 0.00%
Chr03:128816147..128816453 1 307 0.00%
Chr03:12935407..12936243 1 837 0.00%
Chr03:129615777..129628507 1 12731 0.00%
Chr03:129826421..129831117 1 1755 0.00%
Chr03:129879234..129879485 1 252 0.00%
Chr03:130228038..130229176 1 1139 0.00%
Chr03:131828577..131839622 1 11046 0.00%
Chr03:131912417..131913424 1 1008 0.00%
Chr03:131933884..131953149 1 19266 0.00%
Chr03:132907694..132918620 2 10721 0.00%
Chr03:133370106..133379557 1 9452 0.00%
Chr03:133553006..133563645 1 10640 0.00%
Chr03:134644790..134645102 1 313 0.00%
Chr03:135178737..135191549 2 12713 0.00%
Chr03:135228113..135237734 1 9622 0.00%
Chr03:135656530..135661144 2 1434 0.00%
Chr03:135800044..135811231 2 11031 0.00%
Chr03:136178584..136180332 1 1749 0.00%
Chr03:136230644..136243467 1 12824 0.00%
Chr03:136502820..136504906 2 1692 0.00%
Chr03:137363078..137363991 1 914 0.00%
Chr03:137666344..137666596 1 253 0.00%
Chr03:138706391..138715836 1 9446 0.00%
Chr03:13907452..13921153 1 13702 0.00%
Chr03:139210572..139223368 1 12797 0.00%
Chr03:139882846..139884583 1 1738 0.00%
Chr03:140101781..140103485 1 1705 0.00%
Chr03:140168263..140168592 1 330 0.00%
Chr03:140200595..140202267 1 1673 0.00%
Chr03:140216961..140220510 1 3550 0.00%
Chr03:140244849..140256177 2 11134 0.00%
Chr03:140340174..140340879 1 706 0.00%
Chr03:140952644..140953654 1 618 0.00%
Chr03:141171687..141172378 1 692 0.00%
Chr03:141653983..141656866 1 2884 0.00%
Chr03:141783684..141796614 1 12931 0.00%
Chr03:141855391..141855633 1 243 0.00%
Chr03:141977249..141978013 1 643 0.00%
Chr03:142106066..142107525 1 1460 0.00%
Chr03:142131516..142141402 1 9887 0.00%
Chr03:142964909..142969444 1 4536 0.00%
Chr03:143605771..143616677 2 10711 0.00%
Chr03:144148288..144149617 1 1330 0.00%
Chr03:144272253..144283203 2 10817 0.00%
Chr03:144639738..144640635 1 898 0.00%
Chr03:144841235..144852049 1 10815 0.00%
Chr03:144872379..144883193 1 10815 0.00%
Chr03:144903483..144914112 1 10630 0.00%
Chr03:144982594..144993973 1 11380 0.00%
Chr03:144997356..144997611 1 256 0.00%
Chr03:145271610..145284308 1 12699 0.00%
Chr03:145376674..145378205 3 1123 0.00%
Chr03:145423395..145423824 1 430 0.00%
Chr03:145493150..145504079 1 10930 0.00%
Chr03:145894329..145894644 1 316 0.00%
Chr03:14610064..14611620 1 1557 0.00%
Chr03:146593714..146596363 2 2388 0.00%
Chr03:146630827..146641994 3 10828 0.00%
Chr03:146795160..146795526 2 188 0.00%
Chr03:146795276..146795454 1 179 0.00%
Chr03:146903350..146904121 1 772 0.00%
Chr03:146937136..146941139 2 3908 0.00%
Chr03:147538225..147538555 1 331 0.00%
Chr03:148076969..148080626 3 2974 0.00%
Chr03:148280110..148284744 1 4635 0.00%
Chr03:148406656..148409910 2 934 0.00%
Chr03:148409921..148413155 2 835 0.00%
Chr03:148429274..148431152 1 1879 0.00%
Chr03:14920217..14921715 1 1499 0.00%
Chr03:149644701..149647047 1 2347 0.00%
Chr03:149765471..149767054 1 1584 0.00%
Chr03:150359667..150360707 1 1041 0.00%
Chr03:150566336..150566666 1 331 0.00%
Chr03:150830877..150833971 1 3095 0.00%
Chr03:151148065..151150687 1 2623 0.00%
Chr03:151336431..151336770 1 340 0.00%
Chr03:15151014..15152586 2 1072 0.00%
Chr03:151964637..151966167 1 1531 0.00%
Chr03:152430563..152430817 1 255 0.00%
Chr03:152439579..152450734 1 11156 0.00%
Chr03:152468335..152473612 1 5278 0.00%
Chr03:152475252..152479478 1 4227 0.00%
Chr03:152838835..152839641 1 807 0.00%
Chr03:152954902..152955535 1 634 0.00%
Chr03:152966615..152966944 1 330 0.00%
Chr03:153076524..153077127 1 604 0.00%
Chr03:153244593..153248200 3 3058 0.00%
Chr03:153247670..153247848 1 179 0.00%
Chr03:153605401..153608018 1 2618 0.00%
Chr03:153782870..153793718 1 10849 0.00%
Chr03:153847889..153850639 2 2310 0.00%
Chr03:154266636..154271288 1 4653 0.00%
Chr03:154500258..154500883 1 626 0.00%
Chr03:154502181..154513201 1 11021 0.00%
Chr03:154563275..154564062 1 788 0.00%
Chr03:154721948..154722276 1 329 0.00%
Chr03:15477391..15489019 1 11629 0.00%
Chr03:155444303..155446442 1 2140 0.00%
Chr03:155557377..155557629 1 253 0.00%
Chr03:155568474..155568662 1 189 0.00%
Chr03:155611413..155614769 3 2766 0.00%
Chr03:1556281..1561596 1 5316 0.00%
Chr03:155681744..155683785 1 2042 0.00%
Chr03:155909917..155910670 1 754 0.00%
Chr03:155948015..155948267 1 253 0.00%
Chr03:156021152..156025874 1 4723 0.00%
Chr03:156030126..156040001 1 9876 0.00%
Chr03:156261474..156266081 1 4608 0.00%
Chr03:156598469..156608501 1 10033 0.00%
Chr03:156616469..156623328 1 6860 0.00%
Chr03:156648032..156650427 1 2396 0.00%
Chr03:156691766..156693248 1 1483 0.00%
Chr03:157590381..157594265 1 3885 0.00%
Chr03:157607408..157607733 1 326 0.00%
Chr03:157694182..157694798 1 617 0.00%
Chr03:157794855..157806007 2 11064 0.00%
Chr03:158512951..158524023 1 11073 0.00%
Chr03:158577723..158582310 1 4588 0.00%
Chr03:158711080..158715722 1 4643 0.00%
Chr03:159108204..159109100 1 897 0.00%
Chr03:159229978..159234386 2 1443 0.00%
Chr03:159405200..159418916 2 13500 0.00%
Chr03:159486369..159490917 1 4549 0.00%
Chr03:159491052..159493327 1 2276 0.00%
Chr03:159571197..159574831 1 3635 0.00%
Chr03:15963105..15963361 1 257 0.00%
Chr03:159676886..159677556 1 671 0.00%
Chr03:159900200..159911122 2 10842 0.00%
Chr03:159913062..159914046 1 985 0.00%
Chr03:159927521..159930687 1 3167 0.00%
Chr03:160208376..160208572 1 197 0.00%
Chr03:160262138..160262268 1 131 0.00%
Chr03:160574900..160575620 1 721 0.00%
Chr03:160610189..160621444 1 11256 0.00%
Chr03:160673513..160673789 1 277 0.00%
Chr03:161037970..161042152 1 4183 0.00%
Chr03:161208045..161208291 1 247 0.00%
Chr03:161688679..161691145 3 1292 0.00%
Chr03:161950640..161959193 3 5221 0.00%
Chr03:161952186..161955969 1 2596 0.00%
Chr03:162076337..162076608 1 272 0.00%
Chr03:163241830..163242366 1 537 0.00%
Chr03:163640184..163642673 1 1734 0.00%
Chr03:163676933..163688058 2 11037 0.00%
Chr03:164297564..164298317 1 407 0.00%
Chr03:164329986..164331930 1 1945 0.00%
Chr03:164595265..164596064 1 455 0.00%
Chr03:164998689..164999635 1 947 0.00%
Chr03:165078693..165078934 1 242 0.00%
Chr03:165306629..165311104 1 4476 0.00%
Chr03:165481518..165481842 1 325 0.00%
Chr03:165504158..165515264 3 10776 0.00%
Chr03:165827581..165829225 1 1645 0.00%
Chr03:166163392..166165047 2 840 0.00%
Chr03:16623172..16627234 1 4063 0.00%
Chr03:166328641..166341290 1 12650 0.00%
Chr03:166458301..166469011 2 10563 0.00%
Chr03:166755527..166758830 2 760 0.00%
Chr03:167107998..167109081 1 1084 0.00%
Chr03:167269424..167269778 1 355 0.00%
Chr03:167828304..167828678 1 375 0.00%
Chr03:167894955..167895283 1 329 0.00%
Chr03:168308616..168313318 1 4703 0.00%
Chr03:168355612..168356350 1 739 0.00%
Chr03:168359769..168363983 1 4215 0.00%
Chr03:168540898..168551230 2 10205 0.00%
Chr03:168617246..168628306 2 10844 0.00%
Chr03:168784338..168784888 1 551 0.00%
Chr03:168990915..168991093 1 179 0.00%
Chr03:169236108..169240900 2 4673 0.00%
Chr03:169263657..169264367 1 711 0.00%
Chr03:169482497..169493357 1 10861 0.00%
Chr03:169624266..169625774 1 1509 0.00%
Chr03:169679176..169680077 1 902 0.00%
Chr03:169782449..169782776 1 328 0.00%
Chr03:170051497..170055452 1 3956 0.00%
Chr03:170131957..170132335 1 379 0.00%
Chr03:170386425..170397402 2 3593 0.00%
Chr03:170386435..170397402 1 7048 0.00%
Chr03:170676229..170685306 1 9078 0.00%
Chr03:170764484..170766518 1 2035 0.00%
Chr03:171162018..171170289 1 8272 0.00%
Chr03:171258926..171265801 1 6876 0.00%
Chr03:171346516..171357689 1 11174 0.00%
Chr03:171512099..171512378 1 280 0.00%
Chr03:171547898..171548698 1 801 0.00%
Chr03:171729143..171735844 2 6621 0.00%
Chr03:171747897..171750240 1 2344 0.00%
Chr03:171912823..171923454 1 10632 0.00%
Chr03:172043188..172043482 1 295 0.00%
Chr03:172134826..172144782 3 9674 0.00%
Chr03:172169517..172172531 3 2689 0.00%
Chr03:172514223..172524239 1 10017 0.00%
Chr03:17257285..17258287 1 1003 0.00%
Chr03:172645066..172656193 3 10792 0.00%
Chr03:172908080..172908354 1 275 0.00%
Chr03:173014932..173017959 1 3028 0.00%
Chr03:173076789..173080564 1 3776 0.00%
Chr03:173147390..173148400 1 1011 0.00%
Chr03:173323905..173324458 1 554 0.00%
Chr03:173482733..173483017 1 285 0.00%
Chr03:173819704..173819985 1 282 0.00%
Chr03:174007669..174007792 1 124 0.00%
Chr03:17407397..17410428 2 1182 0.00%
Chr03:17448741..17449527 1 787 0.00%
Chr03:174771726..174782759 2 10908 0.00%
Chr03:175129984..175130540 1 557 0.00%
Chr03:17522854..17535149 1 12296 0.00%
Chr03:175290957..175291686 1 730 0.00%
Chr03:175621193..175621928 1 736 0.00%
Chr03:175684781..175694453 1 9673 0.00%
Chr03:175894984..175895989 1 1006 0.00%
Chr03:175975855..175976612 1 758 0.00%
Chr03:176110223..176112401 1 1736 0.00%
Chr03:176228297..176238073 2 9588 0.00%
Chr03:176342264..176342954 1 691 0.00%
Chr03:176360676..176365188 2 4330 0.00%
Chr03:176374244..176374520 1 277 0.00%
Chr03:176600179..176601003 1 825 0.00%
Chr03:176690342..176692553 1 2212 0.00%
Chr03:1811222..1811970 1 749 0.00%
Chr03:18131295..18133197 1 1903 0.00%
Chr03:18839011..18842442 2 1552 0.00%
Chr03:19922474..19934087 1 11614 0.00%
Chr03:20162882..20163797 2 543 0.00%
Chr03:20307496..20308258 1 763 0.00%
Chr03:20738863..20746187 1 7325 0.00%
Chr03:21151665..21152953 1 1289 0.00%
Chr03:21160406..21161694 1 1289 0.00%
Chr03:2233844..2243182 1 9339 0.00%
Chr03:23200359..23213376 1 13018 0.00%
Chr03:23560808..23580660 1 19853 0.00%
Chr03:24431584..24441697 1 10114 0.00%
Chr03:24450802..24463025 1 12224 0.00%
Chr03:25578263..25591202 1 12940 0.00%
Chr03:25949436..25958487 1 9052 0.00%
Chr03:26041672..26047830 1 6159 0.00%
Chr03:26102522..26104290 1 1769 0.00%
Chr03:26783970..26784742 1 773 0.00%
Chr03:3045768..3046019 1 252 0.00%
Chr03:30481561..30487865 1 6305 0.00%
Chr03:3056603..3057159 1 557 0.00%
Chr03:3064165..3066656 1 2492 0.00%
Chr03:31041570..31042725 1 1156 0.00%
Chr03:31244166..31248667 1 4502 0.00%
Chr03:31547659..31547987 1 329 0.00%
Chr03:31580380..31581131 1 752 0.00%
Chr03:31941797..31952571 2 10593 0.00%
Chr03:3252930..3263298 1 10369 0.00%
Chr03:32559577..32568715 2 8943 0.00%
Chr03:3302249..3303272 1 622 0.00%
Chr03:33203827..33215673 1 11847 0.00%
Chr03:33276810..33277057 1 248 0.00%
Chr03:33455948..33458578 2 2482 0.00%
Chr03:33765540..33767883 2 1747 0.00%
Chr03:33805980..33822726 1 16747 0.00%
Chr03:33822457..33822741 1 15 0.00%
Chr03:34237846..34244803 1 6958 0.00%
Chr03:3455805..3456087 1 283 0.00%
Chr03:34745238..34758048 1 12811 0.00%
Chr03:35339301..35350712 1 11412 0.00%
Chr03:35527162..35531658 2 4334 0.00%
Chr03:35584914..35588338 1 3425 0.00%
Chr03:36458363..36471981 1 13619 0.00%
Chr03:37056598..37062562 1 5965 0.00%
Chr03:38057877..38071002 1 13126 0.00%
Chr03:38543243..38554103 1 10861 0.00%
Chr03:39456246..39456497 1 252 0.00%
Chr03:39683576..39688601 1 5026 0.00%
Chr03:4029406..4030966 1 1308 0.00%
Chr03:40325741..40342564 3 16225 0.00%
Chr03:40366860..40377559 2 10489 0.00%
Chr03:40468573..40480637 1 12065 0.00%
Chr03:40581396..40581731 1 336 0.00%
Chr03:41263064..41272136 1 9073 0.00%
Chr03:41386119..41386977 1 859 0.00%
Chr03:42563591..42577079 1 13489 0.00%
Chr03:429771..442790 2 12805 0.00%
Chr03:44097976..44115171 1 17196 0.00%
Chr03:44226121..44226924 1 804 0.00%
Chr03:44569843..44573524 1 3682 0.00%
Chr03:44653640..44665362 1 11723 0.00%
Chr03:44768707..44781102 1 12396 0.00%
Chr03:4490072..4490346 1 275 0.00%
Chr03:4497140..4508605 1 11466 0.00%
Chr03:46186370..46197534 1 11165 0.00%
Chr03:46346570..46357710 1 11141 0.00%
Chr03:46821770..46822188 1 419 0.00%
Chr03:47227152..47241627 1 14476 0.00%
Chr03:4853614..4864789 2 11050 0.00%
Chr03:4955236..4965628 1 10393 0.00%
Chr03:50379790..50388977 2 8992 0.00%
Chr03:50579984..50591568 1 11585 0.00%
Chr03:50778758..50786672 1 7915 0.00%
Chr03:5110809..5111061 1 253 0.00%
Chr03:5170126..5173519 1 3394 0.00%
Chr03:51939058..51943638 1 4581 0.00%
Chr03:51943738..51954782 1 11045 0.00%
Chr03:52223203..52233171 1 9969 0.00%
Chr03:52397637..52409308 1 11672 0.00%
Chr03:53315473..53320444 1 4972 0.00%
Chr03:54107820..54108566 1 747 0.00%
Chr03:54618433..54624226 1 5794 0.00%
Chr03:54740626..54741649 1 1024 0.00%
Chr03:54879202..54892002 1 12801 0.00%
Chr03:5500553..5500917 1 365 0.00%
Chr03:5546448..5546785 1 338 0.00%
Chr03:56854339..56867136 2 12699 0.00%
Chr03:58453063..58453771 1 709 0.00%
Chr03:58468333..58468561 1 229 0.00%
Chr03:58687641..58700447 1 12807 0.00%
Chr03:58947421..58947697 1 277 0.00%
Chr03:60163131..60175265 1 12135 0.00%
Chr03:6077320..6083076 4 5152 0.00%
Chr03:62677661..62687683 1 10023 0.00%
Chr03:63030893..63043786 1 12894 0.00%
Chr03:63159292..63169042 1 9751 0.00%
Chr03:64828450..64840285 1 11836 0.00%
Chr03:65121927..65126921 5 2902 0.00%
Chr03:6603279..6615655 1 12377 0.00%
Chr03:66097136..66097816 1 681 0.00%
Chr03:67902983..67914680 1 11698 0.00%
Chr03:6811655..6811985 1 331 0.00%
Chr03:68173225..68173475 1 251 0.00%
Chr03:69528464..69540186 1 11723 0.00%
Chr03:696589..700812 1 4224 0.00%
Chr03:70737367..70748866 1 11500 0.00%
Chr03:70976375..70988259 1 11885 0.00%
Chr03:71209641..71220675 1 11035 0.00%
Chr03:73227128..73227818 1 691 0.00%
Chr03:73458833..73466534 1 7702 0.00%
Chr03:73641732..73652858 3 10788 0.00%
Chr03:74025957..74028060 2 1865 0.00%
Chr03:74037586..74038261 1 676 0.00%
Chr03:74348444..74360770 1 12327 0.00%
Chr03:74867295..74879689 1 12395 0.00%
Chr03:7604103..7619330 5 10918 0.00%
Chr03:7629863..7630052 1 190 0.00%
Chr03:764325..766532 1 2208 0.00%
Chr03:76688053..76691448 1 2987 0.00%
Chr03:76936350..76948093 1 11744 0.00%
Chr03:77179172..77195367 1 16196 0.00%
Chr03:77665002..77668678 1 3677 0.00%
Chr03:78061120..78070085 1 8966 0.00%
Chr03:78096755..78097511 1 757 0.00%
Chr03:78267030..78279299 1 12270 0.00%
Chr03:78279813..78292577 1 12765 0.00%
Chr03:785265..785941 1 677 0.00%
Chr03:7855129..7855405 1 277 0.00%
Chr03:78592070..78607102 1 15033 0.00%
Chr03:79730221..79731779 1 1253 0.00%
Chr03:79736434..79737234 1 454 0.00%
Chr03:79836300..79848022 1 11723 0.00%
Chr03:79962181..79962380 1 68 0.00%
Chr03:8016115..8017447 1 1333 0.00%
Chr03:80492437..80495977 1 3541 0.00%
Chr03:80522290..80534041 1 11752 0.00%
Chr03:8055862..8067068 1 11207 0.00%
Chr03:8105757..8125248 2 19306 0.00%
Chr03:81472201..81484003 1 11803 0.00%
Chr03:81576173..81588719 1 12547 0.00%
Chr03:81655444..81667236 1 11793 0.00%
Chr03:81712616..81712945 1 330 0.00%
Chr03:82008179..82019269 2 10897 0.00%
Chr03:82559219..82572971 2 7848 0.00%
Chr03:8313527..8324978 1 11452 0.00%
Chr03:8477792..8491031 1 13240 0.00%
Chr03:85182583..85194379 1 11797 0.00%
Chr03:85686504..85694833 1 8330 0.00%
Chr03:85703978..85715209 2 11013 0.00%
Chr03:86267595..86280366 1 12772 0.00%
Chr03:86830688..86837928 2 7046 0.00%
Chr03:86894656..86897024 2 1776 0.00%
Chr03:87149577..87165835 1 16259 0.00%
Chr03:87360219..87372585 1 12367 0.00%
Chr03:88692310..88697041 1 4732 0.00%
Chr03:89083029..89086432 1 3404 0.00%
Chr03:89268243..89272513 1 4271 0.00%
Chr03:89938518..89950337 1 11820 0.00%
Chr03:90890377..90901552 2 11019 0.00%
Chr03:91282949..91295319 1 12371 0.00%
Chr03:91346846..91359383 1 12538 0.00%
Chr03:91552701..91564559 1 11859 0.00%
Chr03:91965119..91974324 2 9036 0.00%
Chr03:93335357..93347684 1 12328 0.00%
Chr03:94204275..94213732 1 9458 0.00%
Chr03:9436186..9439864 1 3679 0.00%
Chr03:9487319..9488117 1 452 0.00%
Chr03:94921095..94925196 2 3749 0.00%
Chr03:94976727..94987518 1 10792 0.00%
Chr03:95721558..95733062 1 11505 0.00%
Chr03:95983789..95995346 1 11558 0.00%
Chr03:97003573..97005112 2 1102 0.00%
Chr03:97360370..97361145 1 776 0.00%
Chr03:97909902..97920988 1 11087 0.00%
Chr03:9830580..9841610 3 10748 0.00%
Chr03:99012470..99014349 2 1631 0.00%
Chr03:99887275..99900170 1 12896 0.00%
Chr04:100005801..100006438 2 451 0.00%
Chr04:100013562..100014172 2 451 0.00%
Chr04:100098426..100099064 2 452 0.00%
Chr04:100157624..100158408 1 113 0.00%
Chr04:100161001..100161784 1 112 0.00%
Chr04:100165664..100166448 1 113 0.00%
Chr04:100174998..100175784 1 114 0.00%
Chr04:100215383..100216141 1 113 0.00%
Chr04:100221606..100222364 1 113 0.00%
Chr04:100236753..100237537 1 113 0.00%
Chr04:100248904..100249688 1 113 0.00%
Chr04:100290609..100291247 2 389 0.00%
Chr04:100324807..100325446 2 455 0.00%
Chr04:100334490..100335129 2 452 0.00%
Chr04:100337723..100338360 2 446 0.00%
Chr04:100344778..100345415 2 451 0.00%
Chr04:100348657..100349294 2 451 0.00%
Chr04:100355716..100356353 2 452 0.00%
Chr04:100367916..100368553 2 452 0.00%
Chr04:100403545..100404183 2 454 0.00%
Chr04:100408317..100408955 2 454 0.00%
Chr04:100451064..100451702 2 395 0.00%
Chr04:10203227..10214364 2 10955 0.00%
Chr04:103379850..103381365 2 1200 0.00%
Chr04:104327799..104336920 1 9122 0.00%
Chr04:104583431..104585586 2 1979 0.00%
Chr04:104659184..104672014 1 12831 0.00%
Chr04:10527003..10528455 1 1453 0.00%
Chr04:105294811..105300995 1 6185 0.00%
Chr04:10543331..10544783 1 1453 0.00%
Chr04:105480403..105485243 1 4841 0.00%
Chr04:105572850..105584053 1 11204 0.00%
Chr04:105739868..105744734 5 1457 0.00%
Chr04:105740259..105744316 2 474 0.00%
Chr04:107381484..107390164 1 8681 0.00%
Chr04:108084468..108097151 1 12684 0.00%
Chr04:108366041..108373632 1 7592 0.00%
Chr04:108404393..108404723 1 331 0.00%
Chr04:1084135..1084877 1 743 0.00%
Chr04:108416315..108423732 1 7418 0.00%
Chr04:109426767..109436780 1 10014 0.00%
Chr04:109745117..109756617 1 11501 0.00%
Chr04:110546589..110558908 1 12320 0.00%
Chr04:111031257..111043072 1 11816 0.00%
Chr04:111215679..111227025 4 9953 0.00%
Chr04:111288586..111298120 5 8591 0.00%
Chr04:112755297..112768229 1 12933 0.00%
Chr04:11296351..11297134 1 784 0.00%
Chr04:113775078..113787881 1 12804 0.00%
Chr04:11418782..11419117 1 336 0.00%
Chr04:114733608..114734614 1 1007 0.00%
Chr04:115106234..115110720 1 4487 0.00%
Chr04:115193503..115209020 2 14760 0.00%
Chr04:115325915..115336591 1 10677 0.00%
Chr04:115387409..115390993 2 2562 0.00%
Chr04:11570320..11570572 1 253 0.00%
Chr04:115833350..115844916 1 11567 0.00%
Chr04:116168812..116173284 2 1667 0.00%
Chr04:116353967..116365821 1 11855 0.00%
Chr04:118045254..118058558 1 13305 0.00%
Chr04:119276808..119289653 1 12846 0.00%
Chr04:12080636..12086786 1 6151 0.00%
Chr04:120894730..120913292 2 10201 0.00%
Chr04:121191611..121202700 1 11090 0.00%
Chr04:121514383..121516430 2 1913 0.00%
Chr04:122044165..122044340 1 176 0.00%
Chr04:12220954..12221856 1 903 0.00%
Chr04:122373925..122382201 1 8277 0.00%
Chr04:12245561..12256256 2 10500 0.00%
Chr04:122678581..122686653 1 8073 0.00%
Chr04:122767607..122780402 1 12796 0.00%
Chr04:122897162..122903945 1 6784 0.00%
Chr04:12318706..12329898 3 10910 0.00%
Chr04:127439995..127449547 1 9553 0.00%
Chr04:127956259..127965875 1 9617 0.00%
Chr04:128285248..128297664 1 12417 0.00%
Chr04:12849570..12849900 1 331 0.00%
Chr04:129183298..129192521 1 9224 0.00%
Chr04:129302173..129306425 2 3027 0.00%
Chr04:129601578..129614546 1 12969 0.00%
Chr04:129839942..129843076 2 1961 0.00%
Chr04:130587001..130594563 2 7352 0.00%
Chr04:13115204..13118260 1 3057 0.00%
Chr04:131398534..131408919 1 10386 0.00%
Chr04:13180986..13182489 2 707 0.00%
Chr04:131827814..131828454 1 641 0.00%
Chr04:132630102..132631975 2 1770 0.00%
Chr04:132692595..132692888 1 294 0.00%
Chr04:132883349..132895056 1 11708 0.00%
Chr04:133351857..133354159 2 635 0.00%
Chr04:13397355..13397628 1 274 0.00%
Chr04:13406784..13407114 1 331 0.00%
Chr04:134413289..134421750 1 8462 0.00%
Chr04:134583107..134583798 1 692 0.00%
Chr04:134756039..134768805 1 12767 0.00%
Chr04:134933596..134946170 1 12575 0.00%
Chr04:13515068..13515320 1 253 0.00%
Chr04:135244499..135255584 1 11086 0.00%
Chr04:135258973..135259303 1 331 0.00%
Chr04:136685456..136701584 1 16129 0.00%
Chr04:138677616..138680366 2 2663 0.00%
Chr04:138680363..138683129 1 2767 0.00%
Chr04:138685869..138688641 1 2773 0.00%
Chr04:141499116..141509108 1 9993 0.00%
Chr04:141589648..141602513 1 12866 0.00%
Chr04:141965637..141976883 2 11019 0.00%
Chr04:143352571..143364237 1 11667 0.00%
Chr04:143509284..143513464 1 4181 0.00%
Chr04:143706459..143721785 2 15218 0.00%
Chr04:14464517..14466286 1 1770 0.00%
Chr04:145884180..145896994 1 12815 0.00%
Chr04:146557646..146557909 1 264 0.00%
Chr04:146709380..146721298 1 11919 0.00%
Chr04:147378968..147387877 1 8910 0.00%
Chr04:147499727..147500475 1 608 0.00%
Chr04:148033396..148038376 1 4981 0.00%
Chr04:148789764..148801291 1 11528 0.00%
Chr04:149387566..149404055 2 8332 0.00%
Chr04:150020457..150030663 1 10207 0.00%
Chr04:150080..152694 1 2615 0.00%
Chr04:150497379..150509374 1 11996 0.00%
Chr04:151065486..151074089 1 8604 0.00%
Chr04:151084033..151084367 1 335 0.00%
Chr04:151096241..151098153 1 1913 0.00%
Chr04:151288268..151299981 1 11714 0.00%
Chr04:151572057..151583782 1 11726 0.00%
Chr04:152005708..152015841 1 10134 0.00%
Chr04:152544596..152545566 1 618 0.00%
Chr04:152600338..152601213 1 876 0.00%
Chr04:152726354..152735293 1 8940 0.00%
Chr04:15323204..15323500 1 297 0.00%
Chr04:153533693..153545082 1 11390 0.00%
Chr04:153720847..153732994 1 12148 0.00%
Chr04:153839162..153856763 1 17602 0.00%
Chr04:1538767..1539814 1 1048 0.00%
Chr04:15407561..15418044 1 10484 0.00%
Chr04:154270251..154280290 1 10040 0.00%
Chr04:15463674..15464356 1 683 0.00%
Chr04:155371988..155375799 2 3566 0.00%
Chr04:15547391..15547704 1 194 0.00%
Chr04:15617808..15621936 3 1306 0.00%
Chr04:15656611..15667607 1 10997 0.00%
Chr04:157069719..157072489 2 306 0.00%
Chr04:157961371..157961985 1 615 0.00%
Chr04:158000824..158010950 2 10027 0.00%
Chr04:15933101..15937157 2 1600 0.00%
Chr04:15937764..15938449 1 686 0.00%
Chr04:1601701..1612746 3 10763 0.00%
Chr04:16101449..16112688 2 11021 0.00%
Chr04:161119401..161119731 1 331 0.00%
Chr04:161316405..161330324 1 13920 0.00%
Chr04:161501490..161518804 2 7919 0.00%
Chr04:161991477..161992116 1 640 0.00%
Chr04:162458879..162476715 1 17837 0.00%
Chr04:163579462..163590182 2 10539 0.00%
Chr04:16422348..16429173 1 6826 0.00%
Chr04:164332164..164332342 1 179 0.00%
Chr04:164484842..164489744 9 2672 0.00%
Chr04:164961745..164962499 1 755 0.00%
Chr04:165077074..165081546 2 2743 0.00%
Chr04:165474096..165484151 1 10056 0.00%
Chr04:165620141..165622079 2 1096 0.00%
Chr04:16579192..16589286 1 10095 0.00%
Chr04:165928296..165929365 1 1070 0.00%
Chr04:166044094..166058707 1 14614 0.00%
Chr04:166613061..166615574 2 2336 0.00%
Chr04:167023761..167024452 1 692 0.00%
Chr04:167195243..167206906 1 11664 0.00%
Chr04:16749360..16750328 1 969 0.00%
Chr04:167527818..167538867 1 11050 0.00%
Chr04:167546260..167557145 2 10675 0.00%
Chr04:16772881..16774035 2 273 0.00%
Chr04:167928374..167930116 2 1233 0.00%
Chr04:167932626..167942572 2 9802 0.00%
Chr04:16813058..16813334 1 277 0.00%
Chr04:168293180..168304371 1 11192 0.00%
Chr04:168361676..168361950 1 275 0.00%
Chr04:168369425..168369953 1 529 0.00%
Chr04:168773169..168773713 1 545 0.00%
Chr04:169043437..169043710 1 274 0.00%
Chr04:169353681..169358696 3 4711 0.00%
Chr04:169363853..169374692 1 10840 0.00%
Chr04:169398373..169409574 2 10996 0.00%
Chr04:169517833..169518083 1 251 0.00%
Chr04:16989859..16991490 2 1499 0.00%
Chr04:16998800..16999720 1 523 0.00%
Chr04:170038506..170038760 1 255 0.00%
Chr04:170151153..170151348 1 196 0.00%
Chr04:170342790..170343042 1 253 0.00%
Chr04:170479151..170481710 1 2560 0.00%
Chr04:170497389..170497671 1 283 0.00%
Chr04:170822586..170833610 2 10852 0.00%
Chr04:170834501..170834753 1 253 0.00%
Chr04:170960149..170962052 2 839 0.00%
Chr04:170971596..170972319 1 724 0.00%
Chr04:170987789..170988128 1 340 0.00%
Chr04:170995254..170995610 1 357 0.00%
Chr04:171053261..171058739 1 5479 0.00%
Chr04:17381116..17387231 1 6116 0.00%
Chr04:17630696..17641659 3 10681 0.00%
Chr04:18042047..18042793 1 747 0.00%
Chr04:18044111..18044441 1 331 0.00%
Chr04:18701264..18701516 1 253 0.00%
Chr04:18923990..18925599 1 1610 0.00%
Chr04:19148976..19151735 1 227 0.00%
Chr04:19603306..19603682 1 377 0.00%
Chr04:19985234..19988489 1 3256 0.00%
Chr04:20104465..20114506 1 10042 0.00%
Chr04:20123352..20126422 1 3071 0.00%
Chr04:20428975..20437933 1 8959 0.00%
Chr04:20528524..20536886 1 8363 0.00%
Chr04:21649332..21659347 1 10016 0.00%
Chr04:21660087..21660694 1 608 0.00%
Chr04:21722095..21722858 1 764 0.00%
Chr04:21780240..21793524 1 13285 0.00%
Chr04:22045947..22046127 1 181 0.00%
Chr04:220533..222738 2 1980 0.00%
Chr04:22106668..22106838 1 171 0.00%
Chr04:22419549..22430517 3 10631 0.00%
Chr04:22508640..22509736 2 762 0.00%
Chr04:22571984..22579771 1 7788 0.00%
Chr04:22689215..22693812 2 4124 0.00%
Chr04:22904428..22905095 1 668 0.00%
Chr04:22966665..22967241 1 577 0.00%
Chr04:23222520..23222791 1 272 0.00%
Chr04:24136333..24137222 1 890 0.00%
Chr04:24232158..24242218 1 10061 0.00%
Chr04:24308833..24312670 1 3838 0.00%
Chr04:24370566..24371529 1 964 0.00%
Chr04:2490873..2492078 1 1206 0.00%
Chr04:25256456..25269255 1 12800 0.00%
Chr04:25397587..25417116 2 11315 0.00%
Chr04:25427486..25442505 2 4850 0.00%
Chr04:26780640..26781436 1 797 0.00%
Chr04:26897346..26911273 1 13928 0.00%
Chr04:27148645..27148923 1 279 0.00%
Chr04:27152123..27152841 1 719 0.00%
Chr04:27171543..27172330 1 788 0.00%
Chr04:27240576..27240855 1 280 0.00%
Chr04:2734053..2734370 1 318 0.00%
Chr04:27940243..27941724 1 1482 0.00%
Chr04:2837381..2837700 1 320 0.00%
Chr04:29418946..29419033 1 88 0.00%
Chr04:30208119..30208612 1 494 0.00%
Chr04:30371307..30372173 1 867 0.00%
Chr04:30375090..30375936 1 847 0.00%
Chr04:3040246..3042591 1 2346 0.00%
Chr04:30752055..30763098 3 10694 0.00%
Chr04:30824585..30825901 1 1317 0.00%
Chr04:30870929..30871812 1 884 0.00%
Chr04:30874944..30884963 1 10020 0.00%
Chr04:31044278..31055428 1 11151 0.00%
Chr04:31102716..31103806 1 1091 0.00%
Chr04:31424935..31436672 1 11738 0.00%
Chr04:31957903..31975125 1 17223 0.00%
Chr04:32029175..32032995 1 3505 0.00%
Chr04:33078151..33082435 2 1255 0.00%
Chr04:33713876..33719211 1 5336 0.00%
Chr04:33978177..33978544 1 368 0.00%
Chr04:34197406..34212952 1 15547 0.00%
Chr04:34484723..34496667 1 11945 0.00%
Chr04:34503533..34514029 1 10497 0.00%
Chr04:34524329..34536747 1 12419 0.00%
Chr04:35387450..35399331 1 11882 0.00%
Chr04:35985604..35990259 2 4263 0.00%
Chr04:3610483..3612314 1 1832 0.00%
Chr04:36141508..36141838 1 331 0.00%
Chr04:36798961..36799215 1 255 0.00%
Chr04:3685706..3690572 2 991 0.00%
Chr04:37288738..37301086 1 12349 0.00%
Chr04:37512276..37513111 1 836 0.00%
Chr04:37853608..37858317 3 2657 0.00%
Chr04:38106004..38109663 2 1166 0.00%
Chr04:38358985..38370009 1 11025 0.00%
Chr04:38403982..38415665 1 11684 0.00%
Chr04:38455899..38474352 1 18454 0.00%
Chr04:38960710..38964927 2 1440 0.00%
Chr04:39322830..39335683 1 12854 0.00%
Chr04:40022562..40023318 1 757 0.00%
Chr04:40461925..40474152 1 12228 0.00%
Chr04:4078042..4079286 1 1245 0.00%
Chr04:42108283..42110953 1 2671 0.00%
Chr04:42257094..42257785 1 692 0.00%
Chr04:42403393..42415699 1 12307 0.00%
Chr04:42702458..42702717 1 260 0.00%
Chr04:42860379..42862186 1 1808 0.00%
Chr04:43244763..43245018 1 256 0.00%
Chr04:4372609..4383603 1 10995 0.00%
Chr04:450446..451013 1 568 0.00%
Chr04:45054964..45055141 1 178 0.00%
Chr04:45831906..45842476 3 9996 0.00%
Chr04:45832064..45842318 1 235 0.00%
Chr04:45854863..45859540 2 4481 0.00%
Chr04:46032023..46044862 1 12840 0.00%
Chr04:48876713..48882328 1 5616 0.00%
Chr04:49066386..49074839 1 8454 0.00%
Chr04:5004862..5016093 2 11069 0.00%
Chr04:5016209..5019772 1 3564 0.00%
Chr04:51427846..51428100 1 255 0.00%
Chr04:52742089..52756517 1 14429 0.00%
Chr04:5292408..5303255 1 10848 0.00%
Chr04:536248..536586 1 339 0.00%
Chr04:54131915..54132644 1 730 0.00%
Chr04:5414733..5425853 1 11121 0.00%
Chr04:543877..544653 1 777 0.00%
Chr04:54818607..54819614 1 1008 0.00%
Chr04:54848280..54849287 1 1008 0.00%
Chr04:55319654..55324072 1 4419 0.00%
Chr04:55487821..55493207 1 5387 0.00%
Chr04:55722951..55727421 1 390 0.00%
Chr04:56640705..56652911 1 12207 0.00%
Chr04:57697170..57708947 1 11778 0.00%
Chr04:57710554..57721440 1 10887 0.00%
Chr04:58330300..58332187 1 1888 0.00%
Chr04:58355466..58367299 1 11834 0.00%
Chr04:58767686..58780343 1 12658 0.00%
Chr04:5882921..5893792 1 10872 0.00%
Chr04:58936949..58948652 1 11704 0.00%
Chr04:59332288..59342558 1 10271 0.00%
Chr04:60029053..60040669 1 11617 0.00%
Chr04:60152157..60156880 3 1325 0.00%
Chr04:60346317..60350450 1 379 0.00%
Chr04:60781856..60782864 1 1009 0.00%
Chr04:61034128..61041353 1 7226 0.00%
Chr04:62184990..62185365 1 376 0.00%
Chr04:62241001..62241887 1 887 0.00%
Chr04:62293457..62310077 1 16621 0.00%
Chr04:6245219..6245398 1 180 0.00%
Chr04:63478699..63489583 1 10885 0.00%
Chr04:6353139..6354165 1 1027 0.00%
Chr04:64759808..64772670 1 12863 0.00%
Chr04:64929504..64933574 3 1177 0.00%
Chr04:65391215..65400729 1 9515 0.00%
Chr04:6710262..6712458 1 2197 0.00%
Chr04:67312250..67317059 2 4585 0.00%
Chr04:67976719..67988457 1 11739 0.00%
Chr04:69577272..69590007 1 12736 0.00%
Chr04:70781851..70795178 1 13328 0.00%
Chr04:71389244..71399706 1 10463 0.00%
Chr04:72026991..72046883 1 19893 0.00%
Chr04:72178926..72190970 1 12045 0.00%
Chr04:72764441..72768555 2 1630 0.00%
Chr04:73608081..73620896 1 12816 0.00%
Chr04:73636867..73645596 1 8730 0.00%
Chr04:73670206..73670956 1 751 0.00%
Chr04:73858329..73871863 1 13535 0.00%
Chr04:7473627..7474867 1 1241 0.00%
Chr04:74839561..74858380 1 18820 0.00%
Chr04:75506170..75517736 1 11567 0.00%
Chr04:7565623..7576811 2 11100 0.00%
Chr04:75774526..75775267 1 742 0.00%
Chr04:76039660..76044256 1 4597 0.00%
Chr04:76078829..76082193 2 2679 0.00%
Chr04:76086019..76090887 5 3013 0.00%
Chr04:76352551..76363590 1 11040 0.00%
Chr04:765086..775143 1 10058 0.00%
Chr04:76600785..76611159 1 10375 0.00%
Chr04:7802368..7808221 1 5854 0.00%
Chr04:7817749..7818469 1 721 0.00%
Chr04:78216735..78232774 1 16040 0.00%
Chr04:78807968..78819707 1 11740 0.00%
Chr04:78905268..78905357 1 90 0.00%
Chr04:78948289..78948865 1 433 0.00%
Chr04:78952591..78955998 3 2983 0.00%
Chr04:79361668..79372704 2 10855 0.00%
Chr04:7943929..7948506 1 4578 0.00%
Chr04:80898225..80914387 1 16163 0.00%
Chr04:81160739..81172852 1 12114 0.00%
Chr04:81262197..81262924 1 728 0.00%
Chr04:81276879..81277616 1 738 0.00%
Chr04:8153029..8157949 1 4921 0.00%
Chr04:82570..93705 1 11136 0.00%
Chr04:82602430..82617222 1 14793 0.00%
Chr04:82840813..82852795 1 11983 0.00%
Chr04:8323475..8326652 1 3178 0.00%
Chr04:83309214..83322031 1 12818 0.00%
Chr04:83454011..83461674 2 6691 0.00%
Chr04:83908031..83919746 1 11716 0.00%
Chr04:83947683..83952189 1 4507 0.00%
Chr04:84737877..84749083 1 11207 0.00%
Chr04:85631610..85635215 2 3506 0.00%
Chr04:86002029..86014880 1 12852 0.00%
Chr04:86234868..86235120 1 253 0.00%
Chr04:86422197..86434089 1 11893 0.00%
Chr04:86545885..86558240 1 12356 0.00%
Chr04:8685026..8696044 2 10893 0.00%
Chr04:88187457..88199220 1 11764 0.00%
Chr04:88487322..88498528 1 11207 0.00%
Chr04:8913136..8927981 1 14846 0.00%
Chr04:91317059..91318760 2 1536 0.00%
Chr04:91772205..91782099 1 9895 0.00%
Chr04:92218127..92234630 1 16504 0.00%
Chr04:93012450..93023128 2 10467 0.00%
Chr04:93050342..93050669 1 328 0.00%
Chr04:93592438..93604277 1 11840 0.00%
Chr04:93706865..93712939 1 6075 0.00%
Chr04:97028582..97034140 1 5559 0.00%
Chr04:9706940..9717885 1 10946 0.00%
Chr04:98402992..98405194 2 2045 0.00%
Chr04:99150877..99151656 1 780 0.00%
Chr04:99238611..99250714 1 12104 0.00%
Chr04:99562413..99573152 1 10740 0.00%
Chr05:100421643..100432328 1 10686 0.00%
Chr05:10071576..10072266 1 691 0.00%
Chr05:101471658..101478119 1 6462 0.00%
Chr05:102114578..102126277 1 11700 0.00%
Chr05:102561172..102572951 1 11780 0.00%
Chr05:102822617..102835015 3 11814 0.00%
Chr05:103026800..103028733 1 1934 0.00%
Chr05:103439331..103441436 1 2106 0.00%
Chr05:103507304..103510892 1 3589 0.00%
Chr05:103651018..103660976 1 9959 0.00%
Chr05:103752733..103763350 2 10439 0.00%
Chr05:10375411..10375684 1 274 0.00%
Chr05:103949971..103954333 2 3765 0.00%
Chr05:105022145..105035812 1 13668 0.00%
Chr05:105229773..105234680 1 4908 0.00%
Chr05:105453526..105453633 1 108 0.00%
Chr05:105642437..105651221 1 8785 0.00%
Chr05:106403052..106410648 1 7597 0.00%
Chr05:106671726..106672553 1 317 0.00%
Chr05:10681469..10692626 3 10813 0.00%
Chr05:10743893..10753105 2 9132 0.00%
Chr05:108576145..108588950 1 12806 0.00%
Chr05:108948054..108961027 2 12874 0.00%
Chr05:10914307..10918744 1 4438 0.00%
Chr05:109832472..109839325 1 6854 0.00%
Chr05:11102500..11103967 1 1468 0.00%
Chr05:111522336..111524252 1 683 0.00%
Chr05:111845260..111849152 1 3893 0.00%
Chr05:111945688..111956682 1 10995 0.00%
Chr05:112469684..112478150 1 8467 0.00%
Chr05:112801786..112811595 1 9810 0.00%
Chr05:11329145..11329257 1 113 0.00%
Chr05:113646649..113659043 1 12395 0.00%
Chr05:113797354..113810153 1 12800 0.00%
Chr05:113934934..113945675 2 10538 0.00%
Chr05:114225081..114237823 1 12743 0.00%
Chr05:11437563..11437691 1 129 0.00%
Chr05:114696825..114697618 1 794 0.00%
Chr05:114868950..114880671 1 11722 0.00%
Chr05:115126224..115126959 1 736 0.00%
Chr05:115139735..115141353 1 1619 0.00%
Chr05:115764250..115766007 2 1425 0.00%
Chr05:11607719..11607972 1 254 0.00%
Chr05:117005727..117017595 1 11869 0.00%
Chr05:117341377..117353765 1 12389 0.00%
Chr05:117420303..117426926 1 6624 0.00%
Chr05:117894161..117902051 1 7891 0.00%
Chr05:119680622..119682556 1 1935 0.00%
Chr05:119685941..119686694 1 754 0.00%
Chr05:1202987..1214147 2 11015 0.00%
Chr05:121203359..121215575 1 12217 0.00%
Chr05:121838083..121840264 1 2182 0.00%
Chr05:122479830..122491663 1 11834 0.00%
Chr05:122515690..122528486 1 12797 0.00%
Chr05:122713093..122725347 1 12255 0.00%
Chr05:12276692..12287952 1 11261 0.00%
Chr05:12287943..12288272 1 310 0.00%
Chr05:12288263..12299467 1 11205 0.00%
Chr05:122940944..122941651 1 454 0.00%
Chr05:122956000..122958885 3 1943 0.00%
Chr05:12308503..12310421 2 1716 0.00%
Chr05:123116946..123122219 1 5274 0.00%
Chr05:12315629..12315807 1 179 0.00%
Chr05:123182459..123195241 1 12783 0.00%
Chr05:12400012..12400776 2 607 0.00%
Chr05:124350514..124351172 1 659 0.00%
Chr05:124464355..124475664 1 11310 0.00%
Chr05:124490880..124503698 1 12819 0.00%
Chr05:124547..124833 1 287 0.00%
Chr05:124818381..124831434 1 13054 0.00%
Chr05:12507464..12512168 1 4705 0.00%
Chr05:125315823..125327630 1 11808 0.00%
Chr05:125839603..125851444 1 11842 0.00%
Chr05:126326480..126338786 1 12307 0.00%
Chr05:126419924..126424717 1 4794 0.00%
Chr05:12666158..12676740 3 10246 0.00%
Chr05:126880223..126896030 1 15808 0.00%
Chr05:12727137..12738318 2 11093 0.00%
Chr05:127392966..127404376 1 11411 0.00%
Chr05:127662841..127682245 1 19405 0.00%
Chr05:127784434..127796116 1 11683 0.00%
Chr05:128619529..128625693 1 6165 0.00%
Chr05:12947074..12950814 1 3741 0.00%
Chr05:129548671..129549356 1 686 0.00%
Chr05:13016350..13025488 2 1817 0.00%
Chr05:13016508..13025331 1 157 0.00%
Chr05:13016665..13025173 1 7075 0.00%
Chr05:130441758..130453577 1 11820 0.00%
Chr05:131846877..131856006 1 9130 0.00%
Chr05:132032561..132032837 1 277 0.00%
Chr05:132122759..132134382 1 11624 0.00%
Chr05:132261908..132265239 1 3332 0.00%
Chr05:132396041..132396193 1 153 0.00%
Chr05:132475657..132475951 1 295 0.00%
Chr05:132496434..132498794 3 1817 0.00%
Chr05:132608104..132621066 1 12963 0.00%
Chr05:132746158..132757346 2 10993 0.00%
Chr05:13302791..13303084 1 294 0.00%
Chr05:133545681..133546005 1 325 0.00%
Chr05:133751087..133762853 1 11767 0.00%
Chr05:133847287..133859383 1 12097 0.00%
Chr05:134559924..134560814 1 891 0.00%
Chr05:13516984..13529386 1 12403 0.00%
Chr05:135612930..135625058 1 12129 0.00%
Chr05:136181080..136190635 1 9556 0.00%
Chr05:136554090..136554420 1 331 0.00%
Chr05:137008517..137021868 1 13352 0.00%
Chr05:137683206..137695464 1 12259 0.00%
Chr05:13811690..13812056 1 367 0.00%
Chr05:13871458..13875960 3 1852 0.00%
Chr05:138938411..138950158 1 11748 0.00%
Chr05:139244415..139250565 1 6151 0.00%
Chr05:139434149..139445908 1 11760 0.00%
Chr05:139579362..139592334 1 12973 0.00%
Chr05:139647375..139658999 2 11455 0.00%
Chr05:13975870..13980036 2 2299 0.00%
Chr05:140594520..140605379 2 10708 0.00%
Chr05:140928089..140933689 1 5601 0.00%
Chr05:141089661..141109417 1 19757 0.00%
Chr05:141233375..141242739 1 9365 0.00%
Chr05:141456752..141456996 1 245 0.00%
Chr05:14182193..14195142 1 12950 0.00%
Chr05:14249792..14250060 1 269 0.00%
Chr05:142773265..142782798 1 9534 0.00%
Chr05:142876611..142890994 1 14384 0.00%
Chr05:143167206..143176727 1 9522 0.00%
Chr05:143560304..143563678 2 1630 0.00%
Chr05:144034229..144044481 3 9895 0.00%
Chr05:144171338..144183132 1 11795 0.00%
Chr05:144287545..144305693 1 18149 0.00%
Chr05:144390217..144391364 1 1148 0.00%
Chr05:144648868..144649588 1 721 0.00%
Chr05:144942544..144956037 1 13494 0.00%
Chr05:14576868..14586818 1 9951 0.00%
Chr05:145907943..145912736 3 3816 0.00%
Chr05:146134945..146135275 1 331 0.00%
Chr05:147046509..147050497 2 1344 0.00%
Chr05:147189649..147190434 1 786 0.00%
Chr05:147348191..147348438 1 248 0.00%
Chr05:1474087..1474541 1 455 0.00%
Chr05:147581754..147593554 1 11801 0.00%
Chr05:147657804..147658715 1 912 0.00%
Chr05:147668320..147680335 1 12016 0.00%
Chr05:14775817..14786664 2 10665 0.00%
Chr05:147768293..147768991 1 699 0.00%
Chr05:14815639..14826658 3 10678 0.00%
Chr05:148315363..148316071 1 709 0.00%
Chr05:149364499..149376615 1 12117 0.00%
Chr05:149500972..149511925 3 10620 0.00%
Chr05:149679210..149681027 1 1818 0.00%
Chr05:149738100..149738431 1 332 0.00%
Chr05:149834333..149845283 2 10760 0.00%
Chr05:15012211..15013722 1 1512 0.00%
Chr05:15014632..15014955 1 324 0.00%
Chr05:150208655..150212725 1 3650 0.00%
Chr05:150256407..150258548 2 956 0.00%
Chr05:1502896..1516653 1 13758 0.00%
Chr05:150765626..150766373 1 748 0.00%
Chr05:150870502..150873626 1 3125 0.00%
Chr05:151145651..151146105 1 455 0.00%
Chr05:151751171..151751902 1 732 0.00%
Chr05:151913780..151914103 1 324 0.00%
Chr05:152249020..152250754 1 1735 0.00%
Chr05:15239169..15239624 1 456 0.00%
Chr05:152758963..152763177 2 980 0.00%
Chr05:153097825..153098568 1 744 0.00%
Chr05:153162742..153163067 1 326 0.00%
Chr05:153336399..153337266 1 868 0.00%
Chr05:153878238..153879453 1 1216 0.00%
Chr05:154171290..154174703 2 732 0.00%
Chr05:154540710..154541040 1 331 0.00%
Chr05:154664716..154676266 1 11551 0.00%
Chr05:154815414..154826588 2 11018 0.00%
Chr05:154843696..154848691 2 4801 0.00%
Chr05:15516499..15529244 1 12746 0.00%
Chr05:155334576..155339173 3 3210 0.00%
Chr05:155383116..155388015 3 3543 0.00%
Chr05:155930431..155935175 2 4533 0.00%
Chr05:156016066..156019300 2 3136 0.00%
Chr05:156478606..156488723 1 10118 0.00%
Chr05:157139690..157139868 1 179 0.00%
Chr05:157569134..157569312 1 179 0.00%
Chr05:15767872..15778776 1 10905 0.00%
Chr05:157803098..157814033 2 10781 0.00%
Chr05:157977355..157977679 1 325 0.00%
Chr05:158277530..158279631 3 1748 0.00%
Chr05:158278387..158278565 1 179 0.00%
Chr05:15851811..15856976 1 5166 0.00%
Chr05:158868284..158879323 1 11040 0.00%
Chr05:159029394..159029757 1 364 0.00%
Chr05:159063158..159063863 1 706 0.00%
Chr05:159274588..159275526 1 939 0.00%
Chr05:159319318..159319592 1 275 0.00%
Chr05:159514528..159516671 1 2144 0.00%
Chr05:159550443..159555806 1 5364 0.00%
Chr05:159688174..159698735 4 10071 0.00%
Chr05:159775080..159775774 1 695 0.00%
Chr05:159951963..159963222 2 11064 0.00%
Chr05:160160616..160162198 1 1583 0.00%
Chr05:160177086..160178907 2 1655 0.00%
Chr05:160184736..160194315 1 9580 0.00%
Chr05:1620687..1630325 3 9311 0.00%
Chr05:16318017..16318988 1 972 0.00%
Chr05:16379963..16380977 2 219 0.00%
Chr05:17031502..17032520 1 618 0.00%
Chr05:17064432..17064683 1 252 0.00%
Chr05:17262514..17265663 2 2947 0.00%
Chr05:17439293..17450214 2 10770 0.00%
Chr05:18325512..18336326 2 10734 0.00%
Chr05:1837215..1848160 2 10865 0.00%
Chr05:18495195..18510564 1 15370 0.00%
Chr05:18614587..18625586 1 11000 0.00%
Chr05:18721869..18725582 3 755 0.00%
Chr05:18821499..18832367 2 10656 0.00%
Chr05:18875516..18878017 1 2502 0.00%
Chr05:19226701..19232958 1 6258 0.00%
Chr05:19241381..19252320 2 10713 0.00%
Chr05:19342527..19347067 2 1368 0.00%
Chr05:19529996..19540590 1 10595 0.00%
Chr05:20674282..20674612 1 331 0.00%
Chr05:2081014..2091901 1 10888 0.00%
Chr05:20822007..20824806 1 2800 0.00%
Chr05:20896556..20897157 1 602 0.00%
Chr05:20936419..20936554 1 136 0.00%
Chr05:20969324..20969644 1 321 0.00%
Chr05:21522523..21522999 1 477 0.00%
Chr05:21680664..21680856 1 193 0.00%
Chr05:21692772..21697580 2 4682 0.00%
Chr05:21763469..21763776 1 308 0.00%
Chr05:21790903..21791966 2 711 0.00%
Chr05:2212642..2226583 1 13942 0.00%
Chr05:22410760..22422479 1 11720 0.00%
Chr05:22563696..22574412 2 10515 0.00%
Chr05:2284372..2285027 1 656 0.00%
Chr05:23035197..23044318 1 9122 0.00%
Chr05:23159375..23170266 1 10892 0.00%
Chr05:23280958..23285789 1 4832 0.00%
Chr05:233317..237179 1 3863 0.00%
Chr05:23398473..23399181 1 709 0.00%
Chr05:23969594..23974075 1 4482 0.00%
Chr05:24112941..24117085 4 849 0.00%
Chr05:242435..243173 1 739 0.00%
Chr05:24365019..24370347 1 5329 0.00%
Chr05:24403405..24404257 1 853 0.00%
Chr05:25471760..25473161 1 1402 0.00%
Chr05:260650..261430 1 781 0.00%
Chr05:26070970..26080246 1 9277 0.00%
Chr05:2632892..2633975 1 1084 0.00%
Chr05:26364941..26367361 2 2175 0.00%
Chr05:26612668..26623632 1 10965 0.00%
Chr05:26737194..26748097 2 10823 0.00%
Chr05:26782867..26783614 1 748 0.00%
Chr05:26919714..26931122 1 11409 0.00%
Chr05:26975200..26975484 1 285 0.00%
Chr05:27055849..27068471 1 12623 0.00%
Chr05:27366961..27370932 2 3841 0.00%
Chr05:27829457..27839588 1 10132 0.00%
Chr05:28247640..28248991 1 1352 0.00%
Chr05:28356942..28357939 1 998 0.00%
Chr05:28855997..28859874 3 3288 0.00%
Chr05:28976739..28980145 1 792 0.00%
Chr05:29017707..29029498 1 11792 0.00%
Chr05:2916991..2917368 1 378 0.00%
Chr05:29179983..29185292 2 2699 0.00%
Chr05:29181710..29184320 1 2611 0.00%
Chr05:29617146..29620444 2 3124 0.00%
Chr05:29987180..29998336 3 10821 0.00%
Chr05:3000447..3000624 1 178 0.00%
[truncated: 21,267 more rows]
