# Supplementary material for: Telomere-to-telomere reference genome for Panax ginseng highlights the evolution of saponin biosynthesis
Source: Hortic Res. 2024 Apr 9;11(6):uhae107. doi: 10.1093/hr/uhae107 (PMC11179851; doi:10.1093/hr/uhae107)
Supplement: Web_Material_uhae107 [file web_material_uhae107.zip › Supplementary table4.xlsx]

## Sheet: syri
#Structural annotations
Variation_type	Count	Length_SubA	Length_SubA
Syntenic regions	3282	148794539	137628070
Inversions	226	576942641	428062885
Translocations	10867	41691827	41696482
Duplications (Subgenome A)	5354	23210757	-
Duplications (Subgenome B)	22200	-	63512535
Not aligned (Subgenome A)	17586	1159696045	-
Not aligned (Subgenome B)	35850	-	838856930
#Sequence annotations
Variation_type	Count	Length_ref	Length_qry
SNPs	1804644	1804644	1804644
Insertions	116031	-	1600348
Deletions	117637	4230994	-
Copygains	48	-	7887531
Copylosses	48	77290	-
Highly diverged	17808	679344797	514136168
Tandem repeats	7	1467	1107
